# Supplementary material for: Genotoxic stress triggers Scd6-dependent regulation of translation to modulate the DNA damage response
Source: EMBO Rep. 2025 Apr 24;26(10):2715–39. doi: 10.1038/s44319-025-00443-3 (PMC12116771; doi:10.1038/s44319-025-00443-3)
Supplement: Supplementary file 3 — Dataset EV2 [file 44319_2025_443_MOESM3_ESM.xls]

## Sheet: siLSM14A-HU_vs_siLSMA14A-NT_UP
Category	Term	Count	%	PValue	Genes	List Total	Pop Hits	Pop Total	Fold Enrichment	Bonferroni	Benjamini	FDR
KEGG_PATHWAY	hsa05168:Herpes simplex virus 1 infection	8	15.384615384615385	1.8822232806961115E-4	ZNF320, ZNF254, ZFP14, ZNF836, ZNF490, ZNF624, ZNF700, ZNF25	23	522	8840	5.890388139263702	0.007314479748184222	0.007340670794714835	0.007340670794714835
GOTERM_BP_DIRECT	GO:0006357~regulation of transcription by RNA polymerase II	13	25.0	2.8820087490496397E-4	ZNF320, ZNF254, NFAT5, ZFP3, ZNF490, PTAFR, PRDM1, ZNF25, ZFP14, ZNF836, ZNF624, ZNF700, ZBED6	48	1606	19734	3.327910958904109	0.09544155429026846	0.1000057035920225	0.1000057035920225
GOTERM_MF_DIRECT	GO:0046872~metal ion binding	17	32.69230769230769	0.0014052906728342005	ZNF320, ZNF254, ITK, RTEL1, ZFP3, ZNF490, OGDHL, PRDM1, ZNF25, TOPORS, COL3A1, ZFP14, ZNF836, ZNF624, ZNF700, ZBED6, TRIM56	51	2812	19304	2.2882882882882885	0.13969805723934015	0.12646462627454158	0.12646462627454158
REACTOME_PATHWAY	R-HSA-212436~Generic Transcription Pathway	9	17.307692307692307	0.0019048520349389817	ZNF320, L3MBTL1, ZNF254, ZFP14, ZNF490, ZNF624, ZNF700, PRDM1, ZNF25	23	1250	11091	3.4719652173913045	0.2014733138912278	0.20792342063092784	0.20792342063092784
GOTERM_MF_DIRECT	GO:0001227~DNA-binding transcription repressor activity, RNA polymerase II-specific	6	11.538461538461538	0.0023638247901783473	ZNF320, ZNF254, ZNF490, PRDM1, ZBED6, ZNF25	51	361	19304	6.291021671826625	0.22370964867279575	0.12646462627454158	0.12646462627454158
REACTOME_PATHWAY	R-HSA-73857~RNA Polymerase II Transcription	9	17.307692307692307	0.003494511271108031	ZNF320, L3MBTL1, ZNF254, ZFP14, ZNF490, ZNF624, ZNF700, PRDM1, ZNF25	23	1374	11091	3.1586292006835013	0.33838700774022235	0.20792342063092784	0.20792342063092784
GOTERM_CC_DIRECT	GO:0005634~nucleus	25	48.07692307692308	0.004516279072672678	L3MBTL1, ZNF254, NFAT5, ITK, RTEL1, PYROXD1, ZNF490, PRDM1, ZNF25, MYLK3, ZFP14, HELB, ZNF624, ZNF700, ZBED6, PIBF1, ZNF320, MORC3, ZFP3, LIG4, TOPORS, FAM111B, LACC1, ZNF836, NAA16	51	6175	20887	1.6580931967928874	0.35244062711594937	0.43356279097657713	0.43356279097657713
GOTERM_MF_DIRECT	GO:0000978~RNA polymerase II cis-regulatory region sequence-specific DNA binding	10	19.230769230769234	0.005084877740901079	ZNF320, ZNF254, NFAT5, ZFP14, ZNF836, ZFP3, ZNF490, ZNF624, PRDM1, ZNF25	51	1279	19304	2.95941988992626	0.42043063219358434	0.18136063942547181	0.18136063942547181
GOTERM_BP_DIRECT	GO:0006513~protein monoubiquitination	3	5.769230769230769	0.006323830027168318	KBTBD8, TOPORS, TRIM56	48	50	19734	24.6675	0.8900446306717247	0.867540106079282	0.867540106079282
REACTOME_PATHWAY	R-HSA-74160~Gene expression (Transcription)	9	17.307692307692307	0.007160054574170892	ZNF320, L3MBTL1, ZNF254, ZFP14, ZNF490, ZNF624, ZNF700, PRDM1, ZNF25	23	1542	11091	2.814498392826933	0.5716975492476482	0.2840154981087787	0.2840154981087787
GOTERM_BP_DIRECT	GO:0007155~cell adhesion	6	11.538461538461538	0.007505410625540831	PCDHGB7, PCDHGA6, PCDHGA2, S1PR1, PCDHB14, CD33	48	517	19734	4.7712765957446805	0.9273232567386632	0.867540106079282	0.867540106079282
GOTERM_MF_DIRECT	GO:0000981~DNA-binding transcription factor activity, RNA polymerase II-specific	10	19.230769230769234	0.007511328895888698	ZNF320, ZNF254, NFAT5, ZFP14, ZFP3, ZNF490, ZNF624, ZNF700, ZBED6, ZNF25	51	1359	19304	2.7852082702102177	0.5536919480721885	0.20092804796502267	0.20092804796502267
GOTERM_BP_DIRECT	GO:0007156~homophilic cell adhesion via plasma membrane adhesion molecules	4	7.6923076923076925	0.010000462317916795	PCDHGB7, PCDHGA6, PCDHGA2, PCDHB14	48	187	19734	8.794117647058822	0.9697324588188183	0.867540106079282	0.867540106079282
GOTERM_BP_DIRECT	GO:0006355~regulation of DNA-templated transcription	7	13.461538461538462	0.015598187427895401	ZNF320, ZNF254, ZFP14, ZNF836, ZNF490, ZNF624, ZNF700	48	858	19734	3.354166666666667	0.9957927643887668	1.0	1.0
GOTERM_BP_DIRECT	GO:0006260~DNA replication	3	5.769230769230769	0.02282690711073335	FAM111B, RTEL1, HELB	48	98	19734	12.58545918367347	0.9996763452703856	1.0	1.0
GOTERM_CC_DIRECT	GO:0030667~secretory granule membrane	3	5.769230769230769	0.024846007980645547	PTAFR, SCG3, IQGAP2	51	102	20887	12.045559400230681	0.9106637977217023	0.8853698237512506	0.8853698237512506
GOTERM_CC_DIRECT	GO:0015629~actin cytoskeleton	4	7.6923076923076925	0.029680153419528735	MYO5C, MYOZ3, IQGAP2, MYLK3	51	281	20887	5.829879282673923	0.9445589074279895	0.8853698237512506	0.8853698237512506
GOTERM_BP_DIRECT	GO:0051457~maintenance of protein location in nucleus	2	3.8461538461538463	0.03514790978851485	MORC3, TOPORS	48	15	19734	54.81666666666667	0.9999960885460408	1.0	1.0
GOTERM_BP_DIRECT	GO:0006974~DNA damage response	4	7.6923076923076925	0.03656742986671631	NFAT5, HELB, STXBP4, TOPORS	48	307	19734	5.356677524429967	0.9999976567382731	1.0	1.0
GOTERM_CC_DIRECT	GO:0034451~centriolar satellite	3	5.769230769230769	0.03770058055291869	CCDC112, ZBED6, PIBF1	51	128	20887	9.598805147058824	0.9750091237831291	0.8853698237512506	0.8853698237512506
GOTERM_BP_DIRECT	GO:0061178~regulation of insulin secretion involved in cellular response to glucose stimulus	2	3.8461538461538463	0.042030967226957	STXBP4, ZBED6	48	18	19734	45.68055555555555	0.9999996761740281	1.0	1.0
GOTERM_CC_DIRECT	GO:0005654~nucleoplasm	16	30.76923076923077	0.04611301165371097	ZNF320, L3MBTL1, NFAT5, ITK, RTEL1, MORC3, ZNF490, ABCC6, LIG4, PRDM1, ZNF25, TOPORS, HELB, S1PR1, ZBED6, CD33	51	4030	20887	1.6260010704033474	0.9892426629266646	0.8853698237512506	0.8853698237512506
GOTERM_CC_DIRECT	GO:0000793~condensed chromosome	2	3.8461538461538463	0.06718751646320947	L3MBTL1, LIG4	51	29	20887	28.244759972954697	0.9987403277848527	1.0	1.0
GOTERM_BP_DIRECT	GO:0048144~fibroblast proliferation	2	3.8461538461538463	0.08888478957014607	COL3A1, LIG4	48	39	19734	21.083333333333332	0.9999999999999915	1.0	1.0
REACTOME_PATHWAY	R-HSA-168256~Immune System	8	15.384615384615385	0.09630591149263037	ITK, COL3A1, PTAFR, S1PR1, IQGAP2, KBTBD8, CD33, TRIM56	23	2054	11091	1.8781592650607508	0.999993535572325	1.0	1.0

## Sheet: siLSM14A-HU_vs_siLSMA14A-NT_DOW
Category	Term	Count	%	PValue	Genes	List Total	Pop Hits	Pop Total	Fold Enrichment	Bonferroni	Benjamini	FDR
GOTERM_BP_DIRECT	GO:0030157~pancreatic juice secretion	2	5.405405405405405	0.010946220136181586	CEL, AQP1	32	7	19734	176.19642857142856	0.9515298422404964	1.0	1.0
GOTERM_MF_DIRECT	GO:0004806~triglyceride lipase activity	2	5.405405405405405	0.03586048577515233	CEL, PNLIPRP3	33	22	19304	53.17906336088155	0.9480805040077269	1.0	1.0
GOTERM_BP_DIRECT	GO:0042476~odontogenesis	2	5.405405405405405	0.046102024534099846	OSR2, AQP1	32	30	19734	41.112500000000004	0.999997693093786	1.0	1.0
GOTERM_MF_DIRECT	GO:0046875~ephrin receptor binding	2	5.405405405405405	0.04700706039981486	EFNA3, AQP1	33	29	19304	40.34273772204807	0.9797574914237148	1.0	1.0
GOTERM_BP_DIRECT	GO:0045664~regulation of neuron differentiation	2	5.405405405405405	0.04760277753892648	CASZ1, EFNA3	32	31	19734	39.78629032258065	0.9999985038227475	1.0	1.0
GOTERM_BP_DIRECT	GO:0030010~establishment of cell polarity	2	5.405405405405405	0.052091339631785645	FAM89B, JAM3	32	34	19734	36.275735294117645	0.9999995918826485	1.0	1.0
GOTERM_MF_DIRECT	GO:0005267~potassium channel activity	2	5.405405405405405	0.053320373395706645	KCNQ4, AQP1	33	33	19304	35.45270890725436	0.9881846798005376	1.0	1.0
KEGG_PATHWAY	hsa01100:Metabolic pathways	6	16.216216216216218	0.06329226640987129	NDST3, GDPD3, CEL, PRODH, FUT1, PNLIPRP3	14	1561	8840	2.427015649309051	0.8765953891303886	1.0	1.0
KEGG_PATHWAY	hsa00561:Glycerolipid metabolism	2	5.405405405405405	0.09154217623268125	CEL, PNLIPRP3	14	65	8840	19.428571428571427	0.9536816987291938	1.0	1.0
REACTOME_PATHWAY	R-HSA-72187~mRNA 3'-end processing	2	5.405405405405405	0.09161116607373737	SARNP, U2AF1L4	19	59	11091	19.787689562890275	0.9998683938435967	1.0	1.0

## Sheet: siLSM14A-HU_vs_siCTRL-HU_UP
Category	Term	Count	%	PValue	Genes	List Total	Pop Hits	Pop Total	Fold Enrichment	Bonferroni	Benjamini	FDR
KEGG_PATHWAY	hsa05168:Herpes simplex virus 1 infection	14	20.588235294117645	1.759758894050209E-8	ZNF230, ZNF680, ZNF181, ZNF25, ZNF33B, ZFP69, ZFP14, ZNF83, ZNF624, ZNF546, ZNF721, ZNF468, ZNF347, ZNF302	34	522	8840	6.973180076628353	7.742936204424566E-7	7.74293913382092E-7	7.74293913382092E-7
GOTERM_BP_DIRECT	GO:0006355~regulation of DNA-templated transcription	15	22.058823529411764	1.6647002144180964E-7	ZNF230, ZNF680, ZNF181, FOXN2, ZNF33B, ZFP14, HMGN5, ZNF83, ZNF624, ZNF546, ZNF721, ZNF468, ZNF347, ZNF654, ZNF302	60	858	19734	5.75	5.609882829471502E-5	5.5933927204448035E-5	5.5933927204448035E-5
GOTERM_BP_DIRECT	GO:0006357~regulation of transcription by RNA polymerase II	18	26.47058823529412	2.8293375905582387E-6	SMAD1, ZBTB8A, ZNF680, ZNF181, PTAFR, RORC, FOXN2, ZNF25, ZNF33B, ZFP69, ZFP14, ZNF83, ZNF624, ZNF546, ZNF721, ZNF468, ZNF347, ZNF302	60	1606	19734	3.6863013698630134	9.530336915321014E-4	4.753287152137841E-4	4.753287152137841E-4
GOTERM_CC_DIRECT	GO:0005634~nucleus	36	52.94117647058824	2.3209754260475195E-5	ZBTB8A, ZNF230, RTEL1, PYROXD1, RORC, JRKL, ZNF25, IFT74, PARD6B, ZFP14, HELB, HMGN5, ZNF83, ZNF624, ZNF546, ZNF721, ZNF468, CHML, ZNF347, ZNF302, LYAR, SMAD1, ZNF680, ZNF181, LARP7, FOXN2, CLK4, TOPORS, NAP1L5, ZNF33B, FAM111B, LACC1, ZFP69, LUC7L3, ZNF654, PPIL4	65	6175	20887	1.8733902211149178	0.0025729967756262795	0.0025762827229127466	0.0025762827229127466
GOTERM_MF_DIRECT	GO:0000981~DNA-binding transcription factor activity, RNA polymerase II-specific	16	23.52941176470588	3.4823646085907514E-5	SMAD1, ZBTB8A, ZNF680, ZNF181, RORC, FOXN2, ZNF25, ZFP69, ZFP14, ZNF83, ZNF624, ZNF546, ZNF468, ZNF347, ZNF654, ZNF302	66	1359	19304	3.443530224987178	0.004447584385215642	0.004457426698996162	0.004422603052910254
REACTOME_PATHWAY	R-HSA-212436~Generic Transcription Pathway	14	20.588235294117645	4.228955515873367E-5	SMAD1, ZNF230, ZNF680, RORC, ZNF25, ZNF33B, ZFP69, ZFP14, ZNF624, ZNF546, ZNF721, ZNF468, ZNF347, ZNF302	35	1250	11091	3.54912	0.005608841154051136	0.005666800391270312	0.005666800391270312
GOTERM_MF_DIRECT	GO:0000978~RNA polymerase II cis-regulatory region sequence-specific DNA binding	15	22.058823529411764	7.32314040464544E-5	SMAD1, ZBTB8A, ZNF680, ZNF181, RORC, ZNF25, ZNF33B, ZFP14, ZNF83, ZNF624, ZNF546, ZNF721, ZNF468, ZNF347, ZNF302	66	1279	19304	3.430236690596346	0.009330164328031132	0.004686809858973082	0.004650194156949855
REACTOME_PATHWAY	R-HSA-73857~RNA Polymerase II Transcription	14	20.588235294117645	1.1427110832588229E-4	SMAD1, ZNF230, ZNF680, RORC, ZNF25, ZNF33B, ZFP69, ZFP14, ZNF624, ZNF546, ZNF721, ZNF468, ZNF347, ZNF302	35	1374	11091	3.22882096069869	0.015084005110320264	0.0076561642578341135	0.0076561642578341135
GOTERM_MF_DIRECT	GO:0046872~metal ion binding	22	32.35294117647059	2.3360361895890128E-4	SMAD1, RTEL1, ZBTB8A, ZNF230, ZNF680, ZNF181, SYTL5, ZNF25, TOPORS, ZNF33B, ZFP69, ZFP14, ZNF83, ZNF624, TRMT13, ZNF546, ZNF721, ZNF468, ZNF347, ZNF654, ZNF302, LYAR	66	2812	19304	2.2882882882882885	0.029462033219070927	0.009967087742246455	0.009889219869260155
REACTOME_PATHWAY	R-HSA-74160~Gene expression (Transcription)	14	20.588235294117645	3.701603618850442E-4	SMAD1, ZNF230, ZNF680, RORC, ZNF25, ZNF33B, ZFP69, ZFP14, ZNF624, ZNF546, ZNF721, ZNF468, ZNF347, ZNF302	35	1542	11091	2.8770428015564202	0.04804778723205805	0.016533829497531974	0.016533829497531974
GOTERM_BP_DIRECT	GO:0006661~phosphatidylinositol biosynthetic process	3	4.411764705882353	0.008010574494803295	CDS1, SH3YL1, MTM1	60	45	19734	21.92666666666667	0.9334920789328206	0.897184343417969	0.897184343417969
GOTERM_MF_DIRECT	GO:0003700~DNA-binding transcription factor activity	7	10.294117647058822	0.009222657110788502	SMAD1, ZNF230, RORC, ZNF546, ZNF347, FOXN2, ZNF654	66	536	19304	3.8197648123021257	0.6945525375115796	0.29512502754523207	0.29281936326753494
REACTOME_PATHWAY	R-HSA-8873719~RAB geranylgeranylation	3	4.411764705882353	0.016817251679850816	RAB3C, RAB39A, CHML	35	65	11091	14.625494505494506	0.8952014724025854	0.5633779312750024	0.5633779312750024
GOTERM_MF_DIRECT	GO:0001227~DNA-binding transcription repressor activity, RNA polymerase II-specific	5	7.352941176470589	0.033378306752002096	ZBTB8A, ZNF181, RORC, ZNF546, ZNF25	66	361	19304	4.05103668261563	0.9870330809599783	0.8544846528512537	0.8478089915008532
GOTERM_BP_DIRECT	GO:0006260~DNA replication	3	4.411764705882353	0.03477469824875943	FAM111B, RTEL1, HELB	60	98	19734	10.068367346938777	0.9999933950259	1.0	1.0
GOTERM_CC_DIRECT	GO:0005865~striated muscle thin filament	2	2.941176470588235	0.03616527450411093	NEB, LMOD3	65	12	20887	53.55641025641025	0.9832395689836075	1.0	1.0
GOTERM_CC_DIRECT	GO:0031514~motile cilium	3	4.411764705882353	0.05872777014621666	IFT74, CCDC181, IQCD	65	128	20887	7.531370192307693	0.9987910946372812	1.0	1.0
GOTERM_MF_DIRECT	GO:0003677~DNA binding	8	11.76470588235294	0.0932845427820401	RTEL1, ZNF230, LUC7L3, JRKL, ZNF654, LYAR, TOPORS, ZNF33B	66	1157	19304	2.0223671459626518	0.999996400099593	1.0	1.0
GOTERM_BP_DIRECT	GO:0006904~vesicle docking involved in exocytosis	2	2.941176470588235	0.09687072792928733	RAB3C, STXBP3	60	34	19734	19.347058823529412	0.9999999999999988	1.0	1.0
GOTERM_BP_DIRECT	GO:0007602~phototransduction	2	2.941176470588235	0.09957553133745782	CDS1, CHML	60	35	19734	18.794285714285714	0.9999999999999996	1.0	1.0

## Sheet: siLSM14A-HU_vs_siCTRL-HU_DOWN
Category	Term	Count	%	PValue	Genes	List Total	Pop Hits	Pop Total	Fold Enrichment	Bonferroni	Benjamini	FDR
GOTERM_BP_DIRECT	GO:0030154~cell differentiation	7	12.068965517241379	0.007787895061633357	OSR2, FOXE1, MXRA8, PTPN6, CEL, INHA, HES4	52	678	19734	3.9181415929203536	0.9510959140592332	1.0	1.0
REACTOME_PATHWAY	R-HSA-76002~Platelet activation, signaling and aggregation	4	6.896551724137931	0.01454604008380722	GNB3, PDGFA, PTPN6, CTSW	23	263	11091	7.334104810712515	0.9781684546920817	1.0	1.0
GOTERM_MF_DIRECT	GO:0005262~calcium channel activity	3	5.172413793103448	0.018061234289669405	TMEM37, TRPM2, ANXA9	54	75	19304	14.299259259259259	0.9047448765983521	1.0	1.0
GOTERM_CC_DIRECT	GO:0000785~chromatin	8	13.793103448275861	0.026065321846774358	MYCL, CASZ1, MUC1, FOXE1, STAG3, LBX1, IPO4, HES4	54	1156	20887	2.67679097782904	0.9693847703985216	1.0	1.0
REACTOME_PATHWAY	R-HSA-109582~Hemostasis	5	8.620689655172415	0.03199315703204304	TUBB3, GNB3, PDGFA, PTPN6, CTSW	23	622	11091	3.8763455892632463	0.9997938090723629	1.0	1.0
GOTERM_BP_DIRECT	GO:0002076~osteoblast development	2	3.4482758620689653	0.0479989078606129	LRP5L, PTH1R	52	19	19734	39.94736842105263	0.9999999943238431	1.0	1.0
GOTERM_CC_DIRECT	GO:0005615~extracellular space	10	17.24137931034483	0.06831587137779295	MUC1, STAG3, CHADL, PDGFA, CTSW, CEL, ANXA9, INHA, CBLN3, CKLF	54	2033	20887	1.902588766828806	0.9999122053521748	1.0	1.0
GOTERM_BP_DIRECT	GO:0060349~bone morphogenesis	2	3.4482758620689653	0.0723466524215801	OSR2, LRP5L	52	29	19734	26.172413793103452	0.9999999999997424	1.0	1.0
REACTOME_PATHWAY	R-HSA-373752~Netrin-1 signaling	2	3.4482758620689653	0.08381284732911516	AGAP2, RGMA	23	44	11091	21.918972332015812	0.9999999998803603	1.0	1.0
GOTERM_CC_DIRECT	GO:0009986~cell surface	5	8.620689655172415	0.0849508772225587	MXRA8, PDGFA, CEL, ANXA9, RGMA	54	657	20887	2.943655222955071	0.9999918592955089	1.0	1.0
GOTERM_BP_DIRECT	GO:0051897~positive regulation of phosphatidylinositol 3-kinase/protein kinase B signal transduction	3	5.172413793103448	0.08810260073486226	AGAP2, PDGFA, PTPN6	52	192	19734	5.9296875	0.9999999999999997	1.0	1.0
GOTERM_MF_DIRECT	GO:0046983~protein dimerization activity	3	5.172413793103448	0.09167601474348044	MYCL, TCF24, HES4	54	185	19304	5.796996996996996	0.999995897383498	1.0	1.0
GOTERM_CC_DIRECT	GO:0032991~protein-containing complex	5	8.620689655172415	0.09507371250412801	PAM16, PXMP2, CARD9, PTPN6, IPO4	54	684	20887	2.8274583062594756	0.9999981252516712	1.0	1.0

## Sheet: siLSM14A-NT_vs_siCTRL-NT_UP
Category	Term	Count	%	PValue	Genes	List Total	Pop Hits	Pop Total	Fold Enrichment	Bonferroni	Benjamini	FDR
GOTERM_BP_DIRECT	GO:0045598~regulation of fat cell differentiation	2	6.666666666666667	0.01550005433977094	RORC, DLK2	23	14	19734	122.57142857142856	0.8877471152946491	1.0	1.0

## Sheet: siLSM14A-NT_vs_siCTRL-NT_DOWN
Category	Term	Count	%	PValue	Genes	List Total	Pop Hits	Pop Total	Fold Enrichment	Bonferroni	Benjamini	FDR
GOTERM_BP_DIRECT	GO:0009597~detection of virus	2	4.761904761904762	0.01029436282522561	ZCCHC3, SERINC5	35	6	19734	187.94285714285712	0.9055117041751971	1.0	1.0
GOTERM_BP_DIRECT	GO:0099509~regulation of presynaptic cytosolic calcium ion concentration	2	4.761904761904762	0.025543303754055866	CNR1, P2RY1	35	15	19734	75.17714285714285	0.9972593087928645	1.0	1.0
GOTERM_CC_DIRECT	GO:0098793~presynapse	3	7.142857142857142	0.0358164005356332	CNR1, SMCR8, SLC2A4	39	164	20887	9.796904315196999	0.9651103930750388	1.0	1.0
GOTERM_BP_DIRECT	GO:0042220~response to cocaine	2	4.761904761904762	0.056990330905276054	MT-ND6, CNR1	35	34	19734	33.166386554621845	0.9999984523197651	1.0	1.0
GOTERM_CC_DIRECT	GO:0005789~endoplasmic reticulum membrane	6	14.285714285714285	0.05984865758816188	PCYT1B, SRXN1, ZDHHC20, CYP51A1, POMK, PTGS1	39	1173	20887	2.7394583251360745	0.9965786706284004	1.0	1.0
GOTERM_BP_DIRECT	GO:0051607~defense response to virus	3	7.142857142857142	0.06314348340566597	LSM14A, ZCCHC3, SERINC5	35	238	19734	7.107082833133254	0.9999996520933764	1.0	1.0
GOTERM_BP_DIRECT	GO:0035094~response to nicotine	2	4.761904761904762	0.06993447269416582	MT-ND6, CNR1	35	42	19734	26.848979591836734	0.9999999337647987	1.0	1.0
GOTERM_BP_DIRECT	GO:0006469~negative regulation of protein kinase activity	2	4.761904761904762	0.09217293601026412	SMCR8, PPM1E	35	56	19734	20.13673469387755	0.9999999997341035	1.0	1.0

## Sheet: siCTRL-HU_vs_siCTRL_NT_UP
Category	Term	Count	%	PValue	Genes	List Total	Pop Hits	Pop Total	Fold Enrichment	Bonferroni	Benjamini	FDR
GOTERM_CC_DIRECT	GO:0043025~neuronal cell body	6	10.16949152542373	0.0024454361148925543	SYT5, C4A, KCNJ14, ATP1A3, SEZ6L2, INHA	53	378	20887	6.255465708295897	0.22099667895074337	0.24943448371904053	0.24943448371904053
GOTERM_CC_DIRECT	GO:0005886~plasma membrane	24	40.67796610169492	0.004930978867087546	KCNK5, RAB3B, SYT5, PTPRR, IFITM10, KCNJ14, ATP1A3, SSC5D, ICAM4, SEZ6L2, RGMA, C4A, NKAIN1, MUC1, P2RY6, EFNA3, FCHO1, ERBB4, CHADL, REEP2, PCDHB5, ULBP2, DGKI, LRRC4B	53	5592	20887	1.6913920155478177	0.3960138297065966	0.2514799222214648	0.2514799222214648
GOTERM_BP_DIRECT	GO:1990573~potassium ion import across plasma membrane	3	5.084745762711865	0.005830520188898821	KCNK5, KCNJ14, ATP1A3	50	46	19734	25.74	0.8414981430414014	1.0	1.0
GOTERM_BP_DIRECT	GO:0060075~regulation of resting membrane potential	2	3.389830508474576	0.02456016650097476	KCNK5, ATP1A3	50	10	19734	78.936	0.9996035820616396	1.0	1.0
REACTOME_PATHWAY	R-HSA-5576891~Cardiac conduction	3	5.084745762711865	0.03527724774017446	KCNK5, KCNJ14, ATP1A3	26	132	11091	9.69493006993007	0.9966886822021226	1.0	1.0
GOTERM_CC_DIRECT	GO:0045202~synapse	5	8.47457627118644	0.03673936713498496	C4A, OLFM2, PCDHB5, ATP1A3, DGKI	53	505	20887	3.9019241546796195	0.9780280406720271	1.0	1.0
GOTERM_CC_DIRECT	GO:0030672~synaptic vesicle membrane	3	5.084745762711865	0.04048896344820175	RAB3B, SYT5, DGKI	53	128	20887	9.23658608490566	0.98523962483664	1.0	1.0
REACTOME_PATHWAY	R-HSA-5576886~Phase 4 - resting membrane potential	2	3.389830508474576	0.04200309271262436	KCNK5, KCNJ14	26	19	11091	44.902834008097166	0.9989113381108524	1.0	1.0
GOTERM_BP_DIRECT	GO:0031124~mRNA 3'-end processing	2	3.389830508474576	0.06496315045083322	MBLAC1, TUT1	50	27	19734	29.235555555555553	0.9999999993527845	1.0	1.0
GOTERM_CC_DIRECT	GO:0030424~axon	4	6.779661016949152	0.06872654998126726	SYT5, C4A, ATP1A3, DGKI	53	380	20887	4.1483614697120155	0.9992987439645615	1.0	1.0
REACTOME_PATHWAY	R-HSA-397014~Muscle contraction	3	5.084745762711865	0.07726658856733697	KCNK5, KCNJ14, ATP1A3	26	205	11091	6.242589118198875	0.9999972002247538	1.0	1.0

## Sheet: siCTRL-HU_vs_siCTRL_NT_DOWN
Category	Term	Count	%	PValue	Genes	List Total	Pop Hits	Pop Total	Fold Enrichment	Bonferroni	Benjamini	FDR
KEGG_PATHWAY	hsa04550:Signaling pathways regulating pluripotency of stem cells	3	9.375	0.03053946269213373	SMAD1, ACVR1C, MAPK13	18	144	8840	10.231481481481481	0.9441140551718015	1.0	1.0
GOTERM_BP_DIRECT	GO:0030073~insulin secretion	2	6.25	0.0539205098911051	GAL, ACVR1C	29	39	19734	34.896551724137936	0.9999975388548437	1.0	1.0
GOTERM_BP_DIRECT	GO:0031640~killing of cells of another organism	2	6.25	0.08178197128318247	C7, LYZ	29	60	19734	22.682758620689658	0.9999999976752565	1.0	1.0
GOTERM_MF_DIRECT	GO:0003674~molecular_function	4	12.5	0.0931354429238972	IGFBPL1, CDH3, SMCO4, TSPY1	30	723	19304	3.559981558321807	0.9998164587318383	1.0	1.0

## Sheet: Legends
Dataset EV2. GO functional analysis of RNA sequencing data
	Functional analysis were perfomed with David (https://davidbioinformatics.nih.gov/tools.jsp) on each group of deregulated genes based on Xtail results (table EV1). Each tab gives the results for a group of genes. Only functionnal annotation chart were reported here.
