# Supplementary material for: Genotoxic stress triggers Scd6-dependent regulation of translation to modulate the DNA damage response
Source: EMBO Rep. 2025 Apr 24;26(10):2715–39. doi: 10.1038/s44319-025-00443-3 (PMC12116771; doi:10.1038/s44319-025-00443-3)
Supplement: Supplementary file 4 — Source data Fig. 1 [file 44319_2025_443_MOESM4_ESM.zip]

Archive with 11 entries (8 files):
- Figure 1/1A_microscopy raw data/
- Figure 1/1A_microscopy raw data/Cisplatin.tif
- Figure 1/1A_microscopy raw data/Control.tif
- Figure 1/1A_microscopy raw data/HU.tif
- Figure 1/1A_microscopy raw data/MMS.tif
- Figure 1/1A_microscopy raw data/UV.tif
- Figure 1/1A_microscopy raw data/Zeocin.tif
- Figure 1/1B/
- Figure 1/1B/1B_excel.xlsx
- Figure 1/1C/
- Figure 1/1C/1C_excel.xlsx
