# Supplementary material for: Genotoxic stress triggers Scd6-dependent regulation of translation to modulate the DNA damage response
Source: EMBO Rep. 2025 Apr 24;26(10):2715–39. doi: 10.1038/s44319-025-00443-3 (PMC12116771; doi:10.1038/s44319-025-00443-3)
Supplement: Supplementary file 4 — Source data Fig. 1 [file 44319_2025_443_MOESM4_ESM.zip › Figure 1/1B/1B_excel.xlsx]

## Sheet: Sheet1
Control	MMS	UV	HU	Cisplatin	Zeocin
0.8	4.18	3.7	2.57	3.2	1.02
0.86	4.21	3.43	2.21	3.13	0.82
1	4.6	3.83	2.39	1.8	0.67
