# Supplementary material for: Genotoxic stress triggers Scd6-dependent regulation of translation to modulate the DNA damage response
Source: EMBO Rep. 2025 Apr 24;26(10):2715–39. doi: 10.1038/s44319-025-00443-3 (PMC12116771; doi:10.1038/s44319-025-00443-3)
Supplement: Supplementary file 4 — Source data Fig. 1 [file 44319_2025_443_MOESM4_ESM.zip › Figure 1/1C/1C_excel.xlsx]

## Sheet: Sheet1
Control			MMS			UV			HU			Cisplatin			Zeocin
417.225	2213.27	437.252	1095.19	509.218	965.816	2023.94		1267.37	475.891	902.605	633.794	1265.38	313.763	1379.82	1125.45	582.852	1067.49
495.364	1693.24	229.911	685.302	508.267	821.442	2443.81	517.747	772.05	321.623	281.816	780.287	610.459	334.974	1597.58	2027.05	1325.63	102.236
412.742	693.177	825.945	372.198	194.411	532.211	649.313	373.3	868.151	1387.84	461.782	341.326	1518.94	318.146	1797.5	1497.94	1542.13	848.077
967.142	980.547	545.457	451.584	692.888	1049.35	444.962	604.473	1370.28	1457.57	510.196	1076.08	1863.2	750.935	3028.91	1064.35	1243.18	1816.65
269.26	564.195	450.609	334.26	900.338	1283.3	857.774	711.67	919.086	584.985	1750.71	957.945	823.347	552.146	1031.03	889.795	1906.28	382.281
643.474	376.87	293.039	273.684	272.935	954.03	594.504	1115.69	1214.26	1034.01	897.713	471.193	480.829	323.753	1294.82	962.473	1144.54	1141.47
590.307	382.432	635.452	632.581	235.134	1920.78	745.281	652.183	452.508	733.894	1699.15	432.982	202.178	292.05	1150.79	745.201	372.783	449.784
598.747	824.017	1137.77	633.986	434.078	1701.84	645.421	340.043	838.744	580.007	1158.33	1473.78	566.503	327.726	1075.35	842.039	895.649	452.221
340.473	467.09	1522.4	467.056	483.376	941.663	990.48	369.514	2765.71	375.852	1160.82	373.643	128.349	666.172	592.875	173.756	398	1091
200.643	268.777	1555.66	991.684	699.056	1657.8	740.782	613.255	734.441	521.726	1164.86	846.136	130.144	620.64	1679.17	193.178	726.237	877
235.25	181	1198.57	1274.57	668.033	1374.85	660.135	671.868	921.425	642.612	254.101	783.378	179.957	242.228	1390.89	678.789	439.742	1477
166.668	1983.45	542.304	434.062	473.23	770.9	2444.68	1411.25	2496.58	1147.21	440.741	212.931	789.273	446.634	460.171	742.26	418.608	1218
128.411	1857.87	270.763	474.55	360.636	786.062	1972.83	452.508	1138.5	1427.74	500.553	972.693	467.392	602.977	481.937	772.936	328.361	922
355.551	739.053	383.2	1360.11	329.966	859.722	834.24	838.744	801.113	1759.99	1224.51	1511.85	262.956	313.647	939.373	638.501	779.117	1402
304.463	794.5	579.12	955.093	203.338	1359.42	1950.91	909.661	1033.51	868.431	843.288	836.475	348.765	174.291	774.99	1118.55	881.589	570
479.831	112.927	453.781	1050.59	663.096	835.413	2154.27	527.903	2244.35	673.973	378.003	1463.16	455.798	146.887	635.841	618.422	627.569	804
1882.01	172.107	307.902	1859.28	643.261	480.313	527.464	2458.33	679.126	508.223	270.345	829.112	1032.97	107.843	516.882	700.572	625.132	1592
436.741	850.031	1493.87	470.889	537.373	619.196	476.106	1461.43	686.282	958.913	838.389	1359.22	247.819	725.639	1781.65	2035.08	418.994	1296
1872.83	265.204	2212.23	341.098	920.123	399.657	296.998	527.029	742.977	620.053	793.257	915.901	213.578	332.87	1773.18	806.514	573.785	1691
453.367	142.344	616.81	670.067	2643.03	1453.87	2252.7	563.047	445.308	344.99	480.443	1124.55	266.028	428.144	1011.55	1097.55	248.516	1105
623.334	273.139	523.041	668.506	1295.72	645.862	1884.88	432.734	1870.78	458.615	276.247	1397.02	358.905	206.006	1548.65	886.532	143.181	1481
406.829	263.357	989.292	535.393	797.701	1002.01	609.135	612.664	739.806	611.797	736.149	749.678	1670.82	302.609	1483.96	715.475	913.21	940
631.731	935.953	874.256	276.241	335.822	2404.84	1056.42	951.695	996.487	632.184	694.214	331.143	2324.54	266.218	2225.49	1482.22	694.383	897
792.831	1757.91	1368.73	237.984	303.97	1610.45	699.418	1844.81	502.104	1327.69	431.243	1325.69	425.499	455.569	1728.57	1398.29	1397.15	1729
425.476	1513.07	0.192222	178.901	1056.93	1090.31	1404.62	500.901	672.164	1450.33	1301.09	864.864	649.592	266.092	1707.31	467.735	571.901	543
378.472	1313.16	624.289	284.484	1054.91	350.748	997.333	701.315	983.325	1087.74	1286.38		357.523	289.957	1534.19	1664.89	301.966	573
739.166	765.609	769.027	1645.72	1223.44	791.502		2133.93	549.837	363.855			357.086	328.449	897.047	1088.39	676.468	1709
783.736	1011.08	1153.61	369.057	1271.92	1025.44			313.98	349.979			392.416	955.689	1313.57	1816.02	867.225	1422
614.044	962.637	446.52	218.912	1778.07	1417.39				1145.24			892.235	435.7	1673.61	1329.33	1266.45
568.156	535.909	494.33	281.168	745.903	2322.09							1375.21	278.121	955.669	1434.46	681.168
