# Supplementary material for: Genotoxic stress triggers Scd6-dependent regulation of translation to modulate the DNA damage response
Source: EMBO Rep. 2025 Apr 24;26(10):2715–39. doi: 10.1038/s44319-025-00443-3 (PMC12116771; doi:10.1038/s44319-025-00443-3)
Supplement: Supplementary file 5 — Source data Fig. 2 [file 44319_2025_443_MOESM5_ESM.zip]

Archive with 20 entries (13 files):
- Figure 2/2A 2B and 2C/
- Figure 2/2A 2B and 2C/Growth assay plates.tif
- Figure 2/2D/
- Figure 2/2D/ev +HU.csv
- Figure 2/2D/ev -HU.csv
- Figure 2/2D/scd6 +HU.csv
- Figure 2/2D/scd6 -HU.csv
- Figure 2/2E/
- Figure 2/2E/2E_excel.xlsx
- Figure 2/2F/
- Figure 2/2F/CHX/
- Figure 2/2F/CHX/+HU.tif
- Figure 2/2F/CHX/-HU.tif
- Figure 2/2F/CHX/HU+CHX.tif
- Figure 2/2F/Recovery/
- Figure 2/2F/Recovery/+HU.tif
- Figure 2/2F/Recovery/-HU.tif
- Figure 2/2F/Recovery/Recovery.tif
- Figure 2/2G/
- Figure 2/2G/2G_excel.xlsx
