# Supplementary material for: Genotoxic stress triggers Scd6-dependent regulation of translation to modulate the DNA damage response
Source: EMBO Rep. 2025 Apr 24;26(10):2715–39. doi: 10.1038/s44319-025-00443-3 (PMC12116771; doi:10.1038/s44319-025-00443-3)
Supplement: Supplementary file 5 — Source data Fig. 2 [file 44319_2025_443_MOESM5_ESM.zip › Figure 2/2D/ev +HU.csv]

Gradient Profiler Text Data File: ev ctrl.csv
Version: 2.02
Date: 2024-03-21
Time: 17:20:04
User: swati
Experiment name:
UV Unit: EM-1
Rotor Manufacturer: Beckman
Rotor Model: SW41Ti
Speed: 39 rpm
Gradient: sucrose 10.0% to 50.0% w/v
Time: 2
w2t: x 10^0
Sample Volume: 13 ml
Number of Tubes: 2
Volume per mm: 0.143 ml/mm
Temperature: 4.0 deg C
Absorbance Units Full Scale (AUFS): 2.00
Event Mark-triggered gradient; (with distance; auto start and stop)
Delay: Event with Delay
UV Wavelength: 254 nm
Samples / sec: 10 Hz
EM1 Speed: 0.30 mm/sec
Distance: 6.91 mm
Number: 11
Dead Volume: 0.086740 ml; Distance due to Dead Volume: 0.61 mm
Length of Tubing: 74 mm
Total Distance: 76.01 mm
Data Columns:
Distance(mm)	Absorbance	Fraction Number	Fraction Volume(ml)
0.00	1.981137	R	0.173
0.03	1.976230
0.06	1.969185
0.09	1.963206
0.12	1.956916
0.15	1.951048
0.18	1.945880
0.21	1.940276
0.24	1.936679
0.27	1.932247
0.30	1.929304
0.33	1.926354
0.36	1.924007
0.39	1.922627
0.42	1.921866
0.45	1.921748
0.48	1.922161
0.51	1.923287
0.54	1.924552
0.57	1.926379
0.60	1.927867
0.60	1.928184
0.63	1.930119
0.66	1.932041
0.69	1.934002
0.72	1.936365
0.75	1.938382
0.78	1.940393
0.81	1.942344
0.84	1.944079
0.87	1.945709
0.90	1.946800
0.93	1.947644
0.96	1.947907
0.99	1.947812
1.02	1.947225
1.05	1.946369
1.08	1.944957
1.11	1.943349
1.14	1.940939
1.17	1.938883
1.20	1.936066
1.23	1.932244
1.26	1.928549
1.29	1.923756
1.32	1.919236
1.35	1.915075
1.38	1.908794
1.41	1.902891
1.44	1.895548
1.47	1.888855
1.50	1.881785
1.53	1.873005
1.56	1.866550
1.59	1.857066
1.62	1.848664
1.65	1.840014
1.68	1.829534
1.71	1.820411
1.74	1.810937
1.77	1.801313
1.80	1.789904
1.83	1.779880
1.86	1.769848
1.89	1.757794
1.92	1.749103
1.95	1.736790
1.98	1.726008
2.01	1.715297
2.04	1.702488
2.07	1.691345
2.10	1.680107
2.13	1.668780
2.16	1.657307
2.19	1.644096
2.22	1.632658
2.25	1.619257
2.28	1.607714
2.31	1.596032
2.34	1.584511
2.37	1.572851
2.40	1.559209
2.43	1.547466
2.46	1.533675
2.49	1.525063
2.52	1.511985
2.55	1.498025
2.58	1.486162
2.61	1.472288
2.64	1.460251
2.67	1.448004
2.70	1.435846
2.73	1.423561
2.76	1.409107
2.79	1.396520
2.82	1.383804
2.85	1.368766
2.88	1.358124
2.91	1.342978
2.94	1.329970
2.97	1.314694
3.00	1.301359
3.03	1.288212
3.06	1.274959
3.09	1.261704
3.12	1.246298
3.15	1.232985
3.18	1.219869
3.21	1.204371
3.24	1.193247
3.27	1.177622
3.30	1.164211
3.33	1.150749
3.36	1.135397
3.39	1.122237
3.42	1.109168
3.45	1.096208
3.48	1.081138
3.51	1.068504
3.54	1.055858
3.57	1.041172
3.60	1.028763
3.63	1.016297
3.66	1.004149
3.69	0.992048
3.72	0.978072
3.75	0.966247
3.78	0.952697
3.81	0.944406
3.84	0.931997
3.87	0.919001
3.90	0.908049
3.93	0.895440
3.96	0.884757
3.99	0.875863
4.02	0.863746
4.05	0.853374
4.08	0.841276
4.11	0.830872
4.14	0.818641
4.17	0.809706
4.20	0.799014
4.23	0.786272
4.26	0.775138
4.29	0.761949
4.32	0.750461
4.35	0.739140
4.38	0.727743
4.41	0.716423
4.44	0.703218
4.47	0.691942
4.50	0.680694
4.53	0.667917
4.56	0.658789
4.59	0.646221
4.62	0.635722
4.65	0.623809
4.68	0.614185
4.71	0.604910
4.74	0.596060
4.77	0.587629
4.80	0.578282
4.83	0.570587
4.86	0.563285
4.89	0.555012
4.92	0.548174
4.95	0.541538
4.98	0.535121
5.01	0.528844
5.04	0.521805
5.07	0.515906
5.10	0.509165
5.13	0.504455
5.16	0.498891
5.19	0.492544
5.22	0.487384
5.25	0.481506
5.28	0.476571
5.31	0.471698
5.34	0.466874
5.37	0.462186
5.40	0.456774
5.43	0.452232
5.46	0.447065
5.49	0.443430
5.52	0.439227
5.55	0.434390
5.58	0.430343
5.61	0.425804
5.64	0.422083
5.67	0.418756
5.70	0.414727
5.73	0.411070
5.76	0.406969
5.79	0.403606
5.82	0.400060
5.85	0.396635
5.88	0.394034
5.91	0.390424
5.94	0.387331
5.97	0.383788
6.00	0.380832
6.03	0.378028
6.06	0.374770
6.09	0.372430
6.12	0.369159
6.15	0.366368
6.18	0.363596
6.21	0.360528
6.24	0.357918
6.27	0.355266
6.30	0.352516
6.33	0.349810
6.36	0.346978
6.39	0.344263
6.42	0.341316
6.45	0.339257
6.48	0.336463
6.51	0.334122
6.54	0.331876
6.57	0.329275
6.60	0.327112
6.63	0.325063
6.66	0.323087
6.69	0.321152
6.72	0.318909
6.75	0.317048
6.78	0.314960
6.81	0.313267
6.84	0.311861
6.87	0.309927
6.90	0.308309	1	0.984
6.93	0.306469
6.96	0.304912
6.99	0.303091
7.02	0.301765
7.05	0.300262
7.08	0.298542
7.11	0.297045
7.14	0.295329
7.17	0.293899
7.20	0.292846
7.23	0.290996
7.26	0.289556
7.29	0.287923
7.32	0.286556
7.35	0.285160
7.38	0.283856
7.41	0.282309
7.44	0.280773
7.47	0.279530
7.50	0.278299
7.50	0.278080
7.53	0.276856
7.56	0.275660
7.59	0.274468
7.62	0.273259
7.65	0.271863
7.68	0.270750
7.71	0.269694
7.74	0.268460
7.77	0.267610
7.80	0.266430
7.83	0.265380
7.86	0.264336
7.89	0.263156
7.92	0.262132
7.95	0.261079
7.98	0.260067
8.01	0.259039
8.04	0.257828
8.07	0.256790
8.10	0.255655
8.13	0.254729
8.16	0.253821
8.19	0.252933
8.22	0.251982
8.25	0.250802
8.28	0.249822
8.31	0.248724
8.34	0.247960
8.37	0.247062
8.40	0.246018
8.43	0.245099
8.46	0.243906
8.49	0.242767
8.52	0.241762
8.55	0.240306
8.58	0.238935
8.61	0.237258
8.64	0.235821
8.67	0.234374
8.70	0.233058
8.73	0.231516
8.76	0.229908
8.79	0.228557
8.82	0.227000
8.85	0.225781
8.88	0.224364
8.91	0.223177
8.94	0.222131
8.97	0.221024
9.00	0.220193
9.03	0.219273
9.06	0.218429
9.09	0.217940
9.12	0.217436
9.15	0.217103
9.18	0.216862
9.21	0.216554
9.24	0.216335
9.27	0.216101
9.30	0.215879
9.33	0.215609
9.36	0.215384
9.39	0.215136
9.42	0.214794
9.45	0.214505
9.48	0.214239
9.51	0.213937
9.54	0.213585
9.57	0.213110
9.60	0.212688
9.63	0.212202
9.66	0.211854
9.69	0.211517
9.72	0.211165
9.75	0.210826
9.78	0.210375
9.81	0.209957
9.84	0.209592
9.87	0.209119
9.90	0.208691
9.93	0.208174
9.96	0.207740
9.99	0.207261
10.02	0.206969
10.05	0.206667
10.08	0.206268
10.11	0.205884
10.14	0.205411
10.17	0.204996
10.20	0.204574
10.23	0.204143
10.26	0.203746
10.29	0.203375
10.32	0.203058
10.35	0.202737
10.38	0.202265
10.41	0.201929
10.44	0.201503
10.47	0.201215
10.50	0.200926
10.53	0.200663
10.56	0.200374
10.59	0.200070
10.62	0.199791
10.65	0.199486
10.68	0.199289
10.71	0.199159
10.74	0.198966
10.77	0.198807
10.80	0.198576
10.83	0.198357
10.86	0.198132
10.89	0.197862
10.92	0.197694
10.95	0.197554
10.98	0.197424
11.01	0.197256
11.04	0.197047
11.07	0.196800
11.10	0.196628
11.13	0.196482
11.16	0.196302
11.19	0.196108
11.22	0.195889
11.25	0.195677
11.28	0.195547
11.31	0.195363
11.34	0.195220
11.37	0.195118
11.40	0.194931
11.43	0.194735
11.46	0.194484
11.49	0.194265
11.52	0.194065
11.55	0.193805
11.58	0.193513
11.61	0.193203
11.64	0.192942
11.67	0.192717
11.70	0.192578
11.73	0.192448
11.76	0.192238
11.79	0.192115
11.82	0.192032
11.85	0.191978
11.88	0.191940
11.91	0.191880
11.94	0.191766
11.97	0.191639
12.00	0.191572
12.03	0.191521
12.06	0.191480
12.09	0.191458
12.12	0.191461
12.15	0.191474
12.18	0.191474
12.21	0.191455
12.24	0.191363
12.27	0.191192
12.30	0.191096
12.33	0.191049
12.36	0.191020
12.39	0.190887
12.42	0.190722
12.45	0.190614
12.48	0.190551
12.51	0.190522
12.54	0.190519
12.57	0.190576
12.60	0.190690
12.63	0.190843
12.66	0.190922
12.69	0.190995
12.72	0.191138
12.75	0.191268
12.78	0.191391
12.81	0.191518
12.84	0.191670
12.87	0.191756
12.90	0.191848
12.93	0.191965
12.96	0.192111
12.99	0.192273
13.02	0.192397
13.05	0.192530
13.08	0.192743
13.11	0.192946
13.14	0.193142
13.17	0.193295
13.20	0.193469
13.23	0.193637
13.26	0.193827
13.29	0.194119
13.32	0.194379
13.35	0.194592
13.38	0.194792
13.41	0.194985
13.44	0.195131
13.47	0.195271
13.50	0.195458
13.53	0.195604
13.56	0.195705
13.59	0.195883
13.62	0.196026
13.65	0.196168
13.68	0.196311
13.71	0.196492
13.74	0.196701
13.77	0.196917
13.80	0.197117	2	0.984
13.83	0.197332
13.86	0.197621
13.89	0.198052
13.92	0.198465
13.95	0.198963
13.98	0.199321
14.01	0.199905
14.04	0.200469
14.07	0.201069
14.10	0.201814
14.13	0.202465
14.16	0.203292
14.19	0.203905
14.22	0.204602
14.25	0.205418
14.28	0.206176
14.31	0.207058
14.34	0.207759
14.37	0.208364
14.40	0.209224
14.40	0.209345
14.43	0.209938
14.46	0.210740
14.49	0.211413
14.52	0.212069
14.55	0.212669
14.58	0.213205
14.61	0.213817
14.64	0.214388
14.67	0.215083
14.70	0.215628
14.73	0.216120
14.76	0.216583
14.79	0.217075
14.82	0.217747
14.85	0.218318
14.88	0.218838
14.91	0.219400
14.94	0.219774
14.97	0.220275
15.00	0.220703
15.03	0.221150
15.06	0.221706
15.09	0.222165
15.12	0.222597
15.15	0.223028
15.18	0.223469
15.21	0.223761
15.24	0.224034
15.27	0.224294
15.30	0.224481
15.33	0.224725
15.36	0.224947
15.39	0.225144
15.42	0.225331
15.45	0.225448
15.48	0.225515
15.51	0.225518
15.54	0.225502
15.57	0.225493
15.60	0.225483
15.63	0.225502
15.66	0.225531
15.69	0.225537
15.72	0.225547
15.75	0.225528
15.78	0.225426
15.81	0.225271
15.84	0.225071
15.87	0.224916
15.90	0.224713
15.93	0.224421
15.96	0.224110
15.99	0.223675
16.02	0.223257
16.05	0.222844
16.08	0.222495
16.11	0.222207
16.14	0.221839
16.17	0.221471
16.20	0.221062
16.23	0.220560
16.26	0.220208
16.29	0.219723
16.32	0.219292
16.35	0.218775
16.38	0.218327
16.41	0.217902
16.44	0.217474
16.47	0.217024
16.50	0.216516
16.53	0.216088
16.56	0.215653
16.59	0.215146
16.62	0.214784
16.65	0.214239
16.68	0.213690
16.71	0.213116
16.74	0.212472
16.77	0.211904
16.80	0.211238
16.83	0.210785
16.86	0.210214
16.89	0.209509
16.92	0.208939
16.95	0.208326
16.98	0.207870
17.01	0.207511
17.04	0.207181
17.07	0.206848
17.10	0.206436
17.13	0.206081
17.16	0.205713
17.19	0.205459
17.22	0.205161
17.25	0.204844
17.28	0.204625
17.31	0.204390
17.34	0.204181
17.37	0.204000
17.40	0.203718
17.43	0.203499
17.46	0.203226
17.49	0.202928
17.52	0.202604
17.55	0.202335
17.58	0.202062
17.61	0.201630
17.64	0.201278
17.67	0.200958
17.70	0.200688
17.73	0.200400
17.76	0.200114
17.79	0.199807
17.82	0.199401
17.85	0.199115
17.88	0.198868
17.91	0.198509
17.94	0.198214
17.97	0.197948
18.00	0.197631
18.03	0.197310
18.06	0.197006
18.09	0.196777
18.12	0.196546
18.15	0.196346
18.18	0.196000
18.21	0.195712
18.24	0.195442
18.27	0.195150
18.30	0.194896
18.33	0.194598
18.36	0.194306
18.39	0.194075
18.42	0.193818
18.45	0.193612
18.48	0.193348
18.51	0.193155
18.54	0.192892
18.57	0.192540
18.60	0.192267
18.63	0.192057
18.66	0.191899
18.69	0.191696
18.72	0.191496
18.75	0.191277
18.78	0.191036
18.81	0.190824
18.84	0.190602
18.87	0.190475
18.90	0.190383
18.93	0.190234
18.96	0.190094
18.99	0.189977
19.02	0.189840
19.05	0.189675
19.08	0.189552
19.11	0.189485
19.14	0.189406
19.17	0.189269
19.20	0.189114
19.23	0.188987
19.26	0.188914
19.29	0.188889
19.32	0.188879
19.35	0.188797
19.38	0.188657
19.41	0.188540
19.44	0.188448
19.47	0.188410
19.50	0.188391
19.53	0.188384
19.56	0.188362
19.59	0.188315
19.62	0.188302
19.65	0.188321
19.68	0.188324
19.71	0.188315
19.74	0.188302
19.77	0.188299
19.80	0.188324
19.83	0.188346
19.86	0.188391
19.89	0.188492
19.92	0.188606
19.95	0.188692
19.98	0.188721
20.01	0.188749
20.04	0.188765
20.07	0.188787
20.10	0.188854
20.13	0.188965
20.16	0.189111
20.19	0.189225
20.22	0.189307
20.25	0.189453
20.28	0.189571
20.31	0.189653
20.34	0.189691
20.37	0.189713
20.40	0.189745
20.43	0.189834
20.46	0.190034
20.49	0.190196
20.52	0.190288
20.55	0.190354
20.58	0.190443
20.61	0.190576
20.64	0.190675
20.67	0.190763
20.70	0.190814
20.73	0.190919	3	0.989
20.76	0.191068
20.79	0.191160
20.82	0.191303
20.85	0.191474
20.88	0.191613
20.91	0.191718
20.94	0.191788
20.97	0.191902
21.00	0.192035
21.03	0.192143
21.06	0.192226
21.09	0.192286
21.12	0.192410
21.15	0.192533
21.18	0.192689
21.21	0.192822
21.24	0.192987
21.27	0.193142
21.30	0.193218
21.33	0.193288
21.34	0.193304
21.36	0.193390
21.39	0.193542
21.42	0.193678
21.45	0.193815
21.48	0.194015
21.51	0.194145
21.54	0.194256
21.57	0.194446
21.60	0.194627
21.63	0.194846
21.66	0.195061
21.69	0.195321
21.72	0.195483
21.75	0.195705
21.78	0.195991
21.81	0.196229
21.84	0.196466
21.87	0.196673
21.90	0.196866
21.93	0.197275
21.96	0.197618
21.99	0.197957
22.02	0.198259
22.05	0.198592
22.08	0.199039
22.11	0.199378
22.14	0.199873
22.17	0.200289
22.20	0.200787
22.23	0.201294
22.26	0.201868
22.29	0.202493
22.32	0.203156
22.35	0.203898
22.38	0.204555
22.41	0.205199
22.44	0.205966
22.47	0.206591
22.50	0.207514
22.53	0.208333
22.56	0.209161
22.59	0.210179
22.62	0.211121
22.65	0.212313
22.68	0.213148
22.71	0.214102
22.74	0.215254
22.77	0.216288
22.80	0.217547
22.83	0.218638
22.86	0.219745
22.89	0.220890
22.92	0.222035
22.95	0.223355
22.98	0.224519
23.01	0.225905
23.04	0.226860
23.07	0.227995
23.10	0.229353
23.13	0.230508
23.16	0.231846
23.19	0.233036
23.22	0.234051
23.25	0.235456
23.28	0.236614
23.31	0.237997
23.34	0.239167
23.37	0.240490
23.40	0.241622
23.43	0.242545
23.46	0.243852
23.49	0.244949
23.52	0.246218
23.55	0.247271
23.58	0.248267
23.61	0.249213
23.64	0.250104
23.67	0.251135
23.70	0.252020
23.73	0.252908
23.76	0.253936
23.79	0.254652
23.82	0.255569
23.85	0.256302
23.88	0.256977
23.91	0.257751
23.94	0.258398
23.97	0.258985
24.00	0.259521
24.03	0.260111
24.06	0.260574
24.09	0.261012
24.12	0.261536
24.15	0.261980
24.18	0.262386
24.21	0.262722
24.24	0.263020
24.27	0.263325
24.30	0.263559
24.33	0.263832
24.36	0.263978
24.39	0.264083
24.42	0.264162
24.45	0.264289
24.48	0.264406
24.51	0.264397
24.54	0.264327
24.57	0.264251
24.60	0.264222
24.63	0.264206
24.66	0.264124
24.69	0.263946
24.72	0.263819
24.75	0.263708
24.78	0.263512
24.81	0.263328
24.84	0.263090
24.87	0.262880
24.90	0.262671
24.93	0.262484
24.96	0.262259
24.99	0.262024
25.02	0.261783
25.05	0.261491
25.08	0.261158
25.11	0.260955
25.14	0.260635
25.17	0.260292
25.20	0.259816
25.23	0.259401
25.26	0.259068
25.29	0.258757
25.32	0.258427
25.35	0.258005
25.38	0.257609
25.41	0.257196
25.44	0.256755
25.47	0.256435
25.50	0.256112
25.53	0.255772
25.56	0.255423
25.59	0.255087
25.62	0.254827
25.65	0.254551
25.68	0.254338
25.71	0.253983
25.74	0.253698
25.77	0.253453
25.80	0.253193
25.83	0.252965
25.86	0.252724
25.89	0.252511
25.92	0.252302
25.95	0.252077
25.98	0.251944
26.01	0.251769
26.04	0.251582
26.07	0.251461
26.10	0.251350
26.13	0.251246
26.16	0.251078
26.19	0.250963
26.22	0.250903
26.25	0.250859
26.28	0.250824
26.31	0.250811
26.34	0.250814
26.37	0.250818
26.40	0.250811
26.43	0.250818
26.46	0.250881
26.49	0.250976
26.52	0.251125
26.55	0.251258
26.58	0.251423
26.61	0.251576
26.64	0.251788
26.67	0.252029
26.70	0.252251
26.73	0.252461
26.76	0.252730
26.79	0.253013
26.82	0.253301
26.85	0.253558
26.88	0.253888
26.91	0.254221
26.94	0.254618
26.97	0.255106
27.00	0.255461
27.03	0.255966
27.06	0.256426
27.09	0.256879
27.12	0.257482
27.15	0.258072
27.18	0.258681
27.21	0.259302
27.24	0.259953
27.27	0.260746
27.30	0.261494
27.33	0.262481
27.36	0.263455
27.39	0.264311
27.42	0.265551
27.45	0.266693
27.48	0.268130
27.51	0.269488
27.54	0.271238
27.57	0.272609
27.60	0.274363
27.63	0.276561	4	0.983
27.66	0.278642
27.69	0.281351
27.72	0.283850
27.75	0.286074
27.78	0.289426
27.81	0.292620
27.84	0.296728
27.87	0.300579
27.90	0.304813
27.93	0.310244
27.96	0.314491
27.99	0.320962
28.02	0.327030
28.05	0.334734
28.08	0.341954
28.11	0.349671
28.14	0.357969
28.17	0.366847
28.20	0.377936
28.23	0.388099
28.23	0.389894
28.26	0.397767
28.29	0.412110
28.32	0.422001
28.35	0.436484
28.38	0.449485
28.41	0.462963
28.44	0.479378
28.47	0.494022
28.50	0.509216
28.53	0.524765
28.56	0.540615
28.59	0.559504
28.62	0.576115
28.65	0.595937
28.68	0.613392
28.71	0.631142
28.74	0.649111
28.77	0.667239
28.80	0.688526
28.83	0.706812
28.86	0.728349
28.89	0.743803
28.92	0.762422
28.95	0.784210
28.98	0.802734
29.01	0.823942
29.04	0.842057
29.07	0.857003
29.10	0.877601
29.13	0.894914
29.16	0.914634
29.19	0.930890
29.22	0.949268
29.25	0.964544
29.28	0.976918
29.31	0.993701
29.34	1.007581
29.37	1.023066
29.40	1.035767
29.43	1.047903
29.46	1.059420
29.49	1.070423
29.52	1.082600
29.55	1.092506
29.58	1.101838
29.61	1.112039
29.64	1.119008
29.67	1.128264
29.70	1.135813
29.73	1.142931
29.76	1.150626
29.79	1.156586
29.82	1.161994
29.85	1.166803
29.88	1.171817
29.91	1.175659
29.94	1.179043
29.97	1.182310
30.00	1.184505
30.03	1.186088
30.06	1.187135
30.09	1.187747
30.12	1.187982
30.15	1.187750
30.18	1.186865
30.21	1.185821
30.24	1.184140
30.27	1.181726
30.30	1.179360
30.33	1.176287
30.36	1.173378
30.39	1.170222
30.42	1.166793
30.45	1.163129
30.48	1.158556
30.51	1.154464
30.54	1.149550
30.57	1.146026
30.60	1.141728
30.63	1.136504
30.66	1.131743
30.69	1.125850
30.72	1.120603
30.75	1.115236
30.78	1.109695
30.81	1.103992
30.84	1.097106
30.87	1.090968
30.90	1.084630
30.93	1.076919
30.96	1.071248
30.99	1.063134
31.02	1.056067
31.05	1.047674
31.08	1.040417
31.11	1.033061
31.14	1.025715
31.17	1.018372
31.20	1.009798
31.23	1.002461
31.26	0.995014
31.29	0.986316
31.32	0.978961
31.35	0.971729
31.38	0.964715
31.41	0.957877
31.44	0.950042
31.47	0.943371
31.50	0.935654
31.53	0.930154
31.56	0.922491
31.59	0.915950
31.62	0.909394
31.65	0.901791
31.68	0.895313
31.71	0.888855
31.74	0.882480
31.77	0.876123
31.80	0.868733
31.83	0.862462
31.86	0.855169
31.89	0.851398
31.92	0.843798
31.95	0.836198
31.98	0.829987
32.01	0.822898
32.04	0.816878
32.07	0.810981
32.10	0.805145
32.13	0.799439
32.16	0.792917
32.19	0.787357
32.22	0.781013
32.25	0.775760
32.28	0.771462
32.31	0.765556
32.34	0.760532
32.37	0.754695
32.40	0.749782
32.43	0.744995
32.46	0.740295
32.49	0.735626
32.52	0.730265
32.55	0.725767
32.58	0.721352
32.61	0.716223
32.64	0.711846
32.67	0.707506
32.70	0.703237
32.73	0.698324
32.76	0.694156
32.79	0.689978
32.82	0.685113
32.85	0.681665
32.88	0.676913
32.91	0.672942
32.94	0.669037
32.97	0.664520
33.00	0.660739
33.03	0.657035
33.06	0.653339
33.09	0.649663
33.12	0.645568
33.15	0.642212
33.18	0.638441
33.21	0.635821
33.24	0.632687
33.27	0.629128
33.30	0.626194
33.33	0.622774
33.36	0.619926
33.39	0.616684
33.42	0.614340
33.45	0.611479
33.48	0.608038
33.51	0.605028
33.54	0.601405
33.57	0.598309
33.60	0.595781
33.63	0.592280
33.66	0.589247
33.69	0.585676
33.72	0.582538
33.75	0.579363
33.78	0.576207
33.81	0.573124
33.84	0.569461
33.87	0.566270
33.90	0.562650
33.93	0.559723
33.96	0.556992
33.99	0.554378
34.02	0.551729
34.05	0.548602
34.08	0.545919
34.11	0.543257
34.14	0.540288
34.17	0.538201
34.20	0.535248
34.23	0.532714
34.26	0.530224
34.29	0.527391
34.32	0.525022
34.35	0.522633
34.38	0.520223
34.41	0.517777
34.44	0.514881
34.47	0.512350
34.50	0.509463
34.53	0.507024
34.56	0.504614	5	0.988
34.59	0.502203
34.62	0.499818
34.65	0.497080
34.68	0.494727
34.71	0.491939
34.74	0.489947
34.77	0.487545
34.80	0.484678
34.83	0.482159
34.86	0.479311
34.89	0.476948
34.92	0.475042
34.95	0.472491
34.98	0.470401
35.01	0.468041
35.04	0.466109
35.07	0.463876
35.10	0.462217
35.13	0.460187
35.16	0.457862
35.16	0.457539
35.19	0.456156
35.22	0.453837
35.25	0.452067
35.28	0.450380
35.31	0.448746
35.34	0.447433
35.37	0.445206
35.40	0.443636
35.43	0.441987
35.46	0.439916
35.49	0.438387
35.52	0.436268
35.55	0.434495
35.58	0.432747
35.61	0.430790
35.64	0.429175
35.67	0.427513
35.70	0.425845
35.73	0.423872
35.76	0.422165
35.79	0.420440
35.82	0.418445
35.85	0.417170
35.88	0.415343
35.91	0.413833
35.94	0.412317
35.97	0.410626
36.00	0.409253
36.03	0.407698
36.06	0.406601
36.09	0.405281
36.12	0.403730
36.15	0.402401
36.18	0.400904
36.21	0.399686
36.24	0.398487
36.27	0.397253
36.30	0.396003
36.33	0.394509
36.36	0.393139
36.39	0.391461
36.42	0.390288
36.45	0.388889
36.48	0.387265
36.51	0.385818
36.54	0.384143
36.57	0.382748
36.60	0.381397
36.63	0.380055
36.66	0.378650
36.69	0.376886
36.72	0.375329
36.75	0.373838
36.78	0.372188
36.81	0.371062
36.84	0.369562
36.87	0.368341
36.90	0.366933
36.93	0.365692
36.96	0.364436
36.99	0.363164
37.02	0.361886
37.05	0.360433
37.08	0.359234
37.11	0.358029
37.14	0.356697
37.17	0.355802
37.20	0.354581
37.23	0.353499
37.26	0.352450
37.29	0.351273
37.32	0.350229
37.35	0.348957
37.38	0.348022
37.41	0.346705
37.44	0.345598
37.47	0.344551
37.50	0.343425
37.53	0.342525
37.56	0.341589
37.59	0.340580
37.62	0.339514
37.65	0.338252
37.68	0.337202
37.71	0.336051
37.74	0.335258
37.77	0.334335
37.80	0.333297
37.83	0.332425
37.86	0.331480
37.89	0.330747
37.92	0.329986
37.95	0.329164
37.98	0.328314
38.01	0.327312
38.04	0.326462
38.07	0.325460
38.10	0.324613
38.13	0.323956
38.16	0.323081
38.19	0.322310
38.22	0.321355
38.25	0.320565
38.28	0.319836
38.31	0.319109
38.34	0.318367
38.37	0.317552
38.40	0.316952
38.43	0.316423
38.46	0.315842
38.49	0.315468
38.52	0.315040
38.55	0.314786
38.58	0.314621
38.61	0.314545
38.64	0.314548
38.67	0.314719
38.70	0.314941
38.73	0.315449
38.76	0.316064
38.79	0.316803
38.82	0.317736
38.85	0.318557
38.88	0.319471
38.91	0.320524
38.94	0.321736
38.97	0.323341
39.00	0.324774
39.03	0.326563
39.06	0.327965
39.09	0.329758
39.12	0.332013
39.15	0.334103
39.18	0.336720
39.21	0.339051
39.24	0.341874
39.27	0.344006
39.30	0.346699
39.33	0.350042
39.36	0.353043
39.39	0.356738
39.42	0.360119
39.45	0.363072
39.48	0.367377
39.51	0.371237
39.54	0.375906
39.57	0.380109
39.60	0.384521
39.63	0.389114
39.66	0.393840
39.69	0.399537
39.72	0.404558
39.75	0.410512
39.78	0.415704
39.81	0.420078
39.84	0.426362
39.87	0.431872
39.90	0.438358
39.93	0.443893
39.96	0.449419
39.99	0.455861
40.02	0.460495
40.05	0.466969
40.08	0.472466
40.11	0.477969
40.14	0.484446
40.17	0.489896
40.20	0.495275
40.23	0.500547
40.26	0.505784
40.29	0.511890
40.32	0.517095
40.35	0.522979
40.38	0.527093
40.41	0.532764
40.44	0.537551
40.47	0.542214
40.50	0.547527
40.53	0.551844
40.56	0.556668
40.59	0.560005
40.62	0.563913
40.65	0.568309
40.68	0.571913
40.71	0.575814
40.74	0.578903
40.77	0.581311
40.80	0.584502
40.83	0.587017
40.86	0.589666
40.89	0.591712
40.92	0.593862
40.95	0.595198
40.98	0.596612
41.01	0.598027
41.04	0.599102
41.07	0.600206
41.10	0.600971
41.13	0.601551
41.16	0.601948
41.19	0.602204
41.22	0.602312
41.25	0.602224
41.28	0.601944
41.31	0.601446
41.34	0.601126
41.37	0.600181
41.40	0.599309
41.43	0.598300
41.46	0.596942	6	0.984
41.49	0.595629
41.52	0.594164
41.55	0.592578
41.58	0.590608
41.61	0.588787
41.64	0.586821
41.67	0.584331
41.70	0.582472
41.73	0.579823
41.76	0.577486
41.79	0.575107
41.82	0.572274
41.85	0.569775
41.88	0.567218
41.91	0.564636
41.94	0.562032
41.97	0.558892
42.00	0.556161
42.03	0.553005
42.06	0.550280
42.07	0.549820
42.09	0.547543
42.12	0.544758
42.15	0.541944
42.18	0.538664
42.21	0.535857
42.24	0.532584
42.27	0.530221
42.30	0.527290
42.33	0.523820
42.36	0.520822
42.39	0.517304
42.42	0.514272
42.45	0.511303
42.48	0.508388
42.51	0.505460
42.54	0.502003
42.57	0.499031
42.60	0.496110
42.63	0.492744
42.66	0.490391
42.69	0.487168
42.72	0.484412
42.75	0.481151
42.78	0.478413
42.81	0.475714
42.84	0.473050
42.87	0.470461
42.90	0.467540
42.93	0.465075
42.96	0.462652
42.99	0.459908
43.02	0.457970
43.05	0.455258
43.08	0.452955
43.11	0.450649
43.14	0.447918
43.17	0.445590
43.20	0.442935
43.23	0.441070
43.26	0.438507
43.29	0.436300
43.32	0.434105
43.35	0.431596
43.38	0.429512
43.41	0.427463
43.44	0.425420
43.47	0.423380
43.50	0.421036
43.53	0.419044
43.56	0.416754
43.59	0.415108
43.62	0.413176
43.65	0.411016
43.68	0.409218
43.71	0.407150
43.74	0.405370
43.77	0.403901
43.80	0.401875
43.83	0.400209
43.86	0.398354
43.89	0.396765
43.92	0.394950
43.95	0.393355
43.98	0.392019
44.01	0.390230
44.04	0.388752
44.07	0.387008
44.10	0.385501
44.13	0.384036
44.16	0.382567
44.19	0.381095
44.22	0.379443
44.25	0.378063
44.28	0.376648
44.31	0.374926
44.34	0.373714
44.37	0.372077
44.40	0.370742
44.43	0.369327
44.46	0.368144
44.49	0.366948
44.52	0.365493
44.55	0.364474
44.58	0.363091
44.61	0.361892
44.64	0.360697
44.67	0.359440
44.70	0.358413
44.73	0.357360
44.76	0.356341
44.79	0.355346
44.82	0.354248
44.85	0.353347
44.88	0.352313
44.91	0.351571
44.94	0.350689
44.97	0.349671
45.00	0.348853
45.03	0.347974
45.06	0.347219
45.09	0.346429
45.12	0.345696
45.15	0.345005
45.18	0.344428
45.21	0.343546
45.24	0.342702
45.27	0.341992
45.30	0.341456
45.33	0.340751
45.36	0.340133
45.39	0.339457
45.42	0.338934
45.45	0.338455
45.48	0.337995
45.51	0.337538
45.54	0.337116
45.57	0.336806
45.60	0.336419
45.63	0.336120
45.66	0.335924
45.69	0.335743
45.72	0.335549
45.75	0.335404
45.78	0.335426
45.81	0.335496
45.84	0.335607
45.87	0.335714
45.90	0.335905
45.93	0.336120
45.96	0.336419
45.99	0.336850
46.02	0.337243
46.05	0.337684
46.08	0.338204
46.11	0.338775
46.14	0.339562
46.17	0.340431
46.20	0.341544
46.23	0.342347
46.26	0.343511
46.29	0.344688
46.32	0.346014
46.35	0.347704
46.38	0.349249
46.41	0.350296
46.44	0.352491
46.47	0.354426
46.50	0.356738
46.53	0.358850
46.56	0.361499
46.59	0.363907
46.62	0.365959
46.65	0.368918
46.68	0.371554
46.71	0.374815
46.74	0.377724
46.77	0.381267
46.80	0.383864
46.83	0.387036
46.86	0.390830
46.89	0.394176
46.92	0.398167
46.95	0.401646
46.98	0.404593
47.01	0.408881
47.04	0.412577
47.07	0.416900
47.10	0.420649
47.13	0.424465
47.16	0.428934
47.19	0.432135
47.22	0.436553
47.25	0.440315
47.28	0.444001
47.31	0.448226
47.34	0.451769
47.37	0.455277
47.40	0.458713
47.43	0.462557
47.46	0.465757
47.49	0.468879
47.52	0.472387
47.55	0.474731
47.58	0.477817
47.61	0.480288
47.64	0.482553
47.67	0.485014
47.70	0.487035
47.73	0.488906
47.76	0.490648
47.79	0.492291
47.82	0.494016
47.85	0.495279
47.88	0.496560
47.91	0.497496
47.94	0.498292
47.97	0.498929
48.00	0.499456
48.03	0.499922
48.06	0.500252
48.09	0.500500
48.12	0.500563
48.15	0.500519
48.18	0.500297
48.21	0.499935
48.24	0.499313
48.27	0.498638
48.30	0.498003
48.33	0.497064
48.36	0.496151	7	0.983
48.39	0.494882
48.42	0.493661
48.45	0.492326
48.48	0.490898
48.51	0.489452
48.54	0.487650
48.57	0.486023
48.60	0.484063
48.63	0.482337
48.66	0.480520
48.69	0.478642
48.72	0.476710
48.75	0.474388
48.78	0.472320
48.81	0.470192
48.84	0.467670
48.87	0.465853
48.90	0.463255
48.93	0.460949
48.96	0.458627
48.96	0.458240
48.99	0.455899
49.02	0.453549
49.05	0.450751
49.08	0.448689
49.11	0.445809
49.14	0.443357
49.17	0.440943
49.20	0.438123
49.23	0.435672
49.26	0.433223
49.29	0.430790
49.32	0.428357
49.35	0.425553
49.38	0.423152
49.41	0.420405
49.44	0.418480
49.47	0.416167
49.50	0.413427
49.53	0.411127
49.56	0.408517
49.59	0.406309
49.62	0.404466
49.65	0.401894
49.68	0.399724
49.71	0.397298
49.74	0.395252
49.77	0.392841
49.80	0.391144
49.83	0.389130
49.86	0.386802
49.89	0.384889
49.92	0.382665
49.95	0.380727
49.98	0.378827
50.01	0.376994
50.04	0.375234
50.07	0.373197
50.10	0.371465
50.13	0.369752
50.16	0.367821
50.19	0.366473
50.22	0.364620
50.25	0.363056
50.28	0.361261
50.31	0.359793
50.34	0.358394
50.37	0.357042
50.40	0.355704
50.43	0.354147
50.46	0.352859
50.49	0.351663
50.52	0.350308
50.55	0.349182
50.58	0.348050
50.61	0.346953
50.64	0.345909
50.67	0.344729
50.70	0.343708
50.73	0.342544
50.76	0.341738
50.79	0.340812
50.82	0.339752
50.85	0.338874
50.88	0.337957
50.91	0.337208
50.94	0.336441
50.97	0.335699
51.00	0.334975
51.03	0.334163
51.06	0.333548
51.09	0.332933
51.12	0.332435
51.15	0.332032
51.18	0.331496
51.21	0.331055
51.24	0.330573
51.27	0.330224
51.30	0.329913
51.33	0.329634
51.36	0.329393
51.39	0.329107
51.42	0.328930
51.45	0.328838
51.48	0.328895
51.51	0.328993
51.54	0.329129
51.57	0.329294
51.60	0.329485
51.63	0.329675
51.66	0.329945
51.69	0.330278
51.72	0.330642
51.75	0.331106
51.78	0.331518
51.81	0.331968
51.84	0.332609
51.87	0.333221
51.90	0.333887
51.93	0.334620
51.96	0.335391
51.99	0.336342
52.02	0.337193
52.05	0.338287
52.08	0.339131
52.11	0.340330
52.14	0.341421
52.17	0.342585
52.20	0.344012
52.23	0.345290
52.26	0.346131
52.29	0.347819
52.32	0.349195
52.35	0.350803
52.38	0.352237
52.41	0.353953
52.44	0.355463
52.47	0.356703
52.50	0.358454
52.53	0.359970
52.56	0.361765
52.59	0.363304
52.62	0.365106
52.65	0.366362
52.68	0.367884
52.71	0.369641
52.74	0.371097
52.77	0.372769
52.80	0.374228
52.83	0.375421
52.86	0.377061
52.89	0.378434
52.92	0.379976
52.95	0.381200
52.98	0.382393
53.01	0.383579
53.04	0.384730
53.07	0.385967
53.10	0.386957
53.13	0.387896
53.16	0.388889
53.19	0.389650
53.22	0.390364
53.25	0.391001
53.28	0.391661
53.31	0.392175
53.34	0.392632
53.37	0.393057
53.40	0.393253
53.43	0.393485
53.46	0.393662
53.49	0.393745
53.52	0.393716
53.55	0.393615
53.58	0.393399
53.61	0.393076
53.64	0.392705
53.67	0.392251
53.70	0.391854
53.73	0.391347
53.76	0.390805
53.79	0.390142
53.82	0.389409
53.85	0.388613
53.88	0.387645
53.91	0.386738
53.94	0.385587
53.97	0.384733
54.00	0.383661
54.03	0.382323
54.06	0.381190
54.09	0.379865
54.12	0.378675
54.15	0.377635
54.18	0.376147
54.21	0.374856
54.24	0.373318
54.27	0.371903
54.30	0.370479
54.33	0.369572
54.36	0.367802
54.39	0.366162
54.42	0.364738
54.45	0.363044
54.48	0.361629
54.51	0.360195
54.54	0.358743
54.57	0.357309
54.60	0.355685
54.63	0.354286
54.66	0.352824
54.69	0.351140
54.72	0.349972
54.75	0.348377
54.78	0.347045
54.81	0.345722
54.84	0.344212
54.87	0.342931
54.90	0.341659
54.93	0.340374
54.96	0.338893
54.99	0.337691
55.02	0.336504
55.05	0.335099
55.08	0.334128
55.11	0.332790
55.14	0.331692
55.17	0.330662
55.20	0.329472
55.23	0.328432
55.26	0.327268	8	0.984
55.29	0.326481
55.32	0.325574
55.35	0.324521
55.38	0.323671
55.41	0.322792
55.44	0.322021
55.47	0.321368
55.50	0.320527
55.53	0.319855
55.56	0.319090
55.59	0.318484
55.62	0.317780
55.65	0.317165
55.68	0.316673
55.71	0.316061
55.74	0.315614
55.77	0.315192
55.80	0.314865
55.83	0.314510
55.86	0.314199
55.86	0.314155
55.89	0.313945
55.92	0.313704
55.95	0.313549
55.98	0.313454
56.01	0.313374
56.04	0.313355
56.07	0.313314
56.10	0.313302
56.13	0.313327
56.16	0.313457
56.19	0.313606
56.22	0.313761
56.25	0.313958
56.28	0.314221
56.31	0.314491
56.34	0.314834
56.37	0.315303
56.40	0.315728
56.43	0.316153
56.46	0.316569
56.49	0.317000
56.52	0.317504
56.55	0.317967
56.58	0.318605
56.61	0.319074
56.64	0.319617
56.67	0.320264
56.70	0.320901
56.73	0.321710
56.76	0.322395
56.79	0.323112
56.82	0.323896
56.85	0.324692
56.88	0.325539
56.91	0.326005
56.94	0.327150
56.97	0.327826
57.00	0.328663
57.03	0.329678
57.06	0.330544
57.09	0.331502
57.12	0.332244
57.15	0.332990
57.18	0.333760
57.21	0.334569
57.24	0.335448
57.27	0.336155
57.30	0.336809
57.33	0.337481
57.36	0.337966
57.39	0.338664
57.42	0.339245
57.45	0.339854
57.48	0.340333
57.51	0.340774
57.54	0.341129
57.57	0.341465
57.60	0.341744
57.63	0.342080
57.66	0.342239
57.69	0.342442
57.72	0.342645
57.75	0.342788
57.78	0.342883
57.81	0.342905
57.84	0.342807
57.87	0.342699
57.90	0.342594
57.93	0.342474
57.96	0.342264
57.99	0.342046
58.02	0.341811
58.05	0.341522
58.08	0.341227
58.11	0.340881
58.14	0.340514
58.17	0.340101
58.20	0.339616
58.23	0.339191
58.26	0.338626
58.29	0.338166
58.32	0.337589
58.35	0.336964
58.38	0.336488
58.41	0.335965
58.44	0.335473
58.47	0.334921
58.50	0.334385
58.53	0.333818
58.56	0.333113
58.59	0.332520
58.62	0.331880
58.65	0.331537
58.68	0.331004
58.71	0.330433
58.74	0.329938
58.77	0.329298
58.80	0.328746
[truncated: 554 more rows]
