# Supplementary material for: Genotoxic stress triggers Scd6-dependent regulation of translation to modulate the DNA damage response
Source: EMBO Rep. 2025 Apr 24;26(10):2715–39. doi: 10.1038/s44319-025-00443-3 (PMC12116771; doi:10.1038/s44319-025-00443-3)
Supplement: Supplementary file 5 — Source data Fig. 2 [file 44319_2025_443_MOESM5_ESM.zip › Figure 2/2D/ev -HU.csv]

Gradient Profiler Text Data File: ev ctrl real.csv
Version: 2.02
Date: 2024-03-21
Time: 17:27:59
User: swati
Experiment name:
UV Unit: EM-1
Rotor Manufacturer: Beckman
Rotor Model: SW41Ti
Speed: 39 rpm
Gradient: sucrose 10.0% to 50.0% w/v
Time: 2
w2t: x 10^0
Sample Volume: 13 ml
Number of Tubes: 2
Volume per mm: 0.143 ml/mm
Temperature: 4.0 deg C
Absorbance Units Full Scale (AUFS): 2.00
Event Mark-triggered gradient; (with distance; auto start and stop)
Delay: Event with Delay
UV Wavelength: 254 nm
Samples / sec: 10 Hz
EM1 Speed: 0.30 mm/sec
Distance: 6.91 mm
Number: 11
Dead Volume: 0.086740 ml; Distance due to Dead Volume: 0.61 mm
Length of Tubing: 74 mm
Total Distance: 76.01 mm
Data Columns:
Distance(mm)	Absorbance	Fraction Number	Fraction Volume(ml)
0.00	2.029309	R	0.173
0.03	2.029318
0.06	2.029318
0.09	2.029315
0.12	2.029302
0.15	2.029293
0.18	2.029271
0.21	2.029267
0.24	2.029280
0.27	2.029296
0.30	2.029306
0.33	2.029302
0.36	2.029312
0.39	2.029321
0.42	2.029321
0.45	2.029318
0.48	2.029296
0.51	2.029258
0.54	2.029248
0.57	2.029274
0.60	2.029283
0.60	2.029286
0.63	2.029306
0.66	2.029306
0.69	2.029302
0.72	2.029296
0.75	2.029290
0.78	2.029293
0.81	2.029302
0.84	2.029293
0.87	2.029264
0.90	2.029245
0.93	2.029255
0.96	2.029280
0.99	2.029306
1.02	2.029315
1.05	2.029325
1.08	2.029312
1.11	2.029309
1.14	2.029296
1.17	2.029271
1.20	2.029255
1.23	2.029264
1.26	2.029280
1.29	2.029306
1.32	2.029318
1.35	2.029293
1.38	2.028941
1.41	2.028246
1.44	2.026961
1.47	2.025417
1.50	2.023685
1.53	2.020662
1.56	2.017446
1.59	2.012941
1.62	2.008441
1.65	2.003318
1.68	1.996492
1.71	1.991131
1.74	1.982729
1.77	1.974755
1.80	1.966073
1.83	1.954993
1.86	1.944884
1.89	1.934132
1.92	1.922944
1.95	1.909479
1.98	1.897540
2.01	1.885509
2.04	1.870969
2.07	1.860413
2.10	1.845486
2.13	1.832452
2.16	1.819498
2.19	1.803952
2.22	1.790484
2.25	1.774625
2.28	1.763050
2.31	1.749325
2.34	1.733072
2.37	1.719078
2.40	1.702650
2.43	1.688459
2.46	1.674071
2.49	1.659861
2.52	1.645428
2.55	1.628528
2.58	1.614058
2.61	1.597088
2.64	1.584756
2.67	1.570095
2.70	1.552729
2.73	1.537808
2.76	1.520356
2.79	1.505299
2.82	1.490048
2.85	1.475029
2.88	1.459912
2.91	1.442320
2.94	1.427237
2.97	1.412091
3.00	1.394252
3.03	1.381698
3.06	1.363849
3.09	1.348523
3.12	1.330706
3.15	1.315427
3.18	1.300455
3.21	1.285398
3.24	1.270452
3.27	1.253070
3.30	1.238060
3.33	1.223384
3.36	1.206207
3.39	1.193999
3.42	1.176953
3.45	1.162387
3.48	1.147768
3.51	1.131087
3.54	1.116797
3.57	1.102641
3.60	1.088586
3.63	1.073326
3.66	1.058379
3.69	1.044509
3.72	1.028436
3.75	1.014880
3.78	1.002706
3.81	0.988251
3.84	0.974980
3.87	0.959602
3.90	0.946559
3.93	0.931524
3.96	0.920822
3.99	0.908347
4.02	0.893889
4.05	0.881680
4.08	0.867543
4.11	0.855553
4.14	0.843633
4.17	0.832113
4.20	0.820687
4.23	0.807616
4.26	0.796539
4.29	0.783766
4.32	0.772886
4.35	0.764122
4.38	0.751936
4.41	0.741700
4.44	0.729973
4.47	0.721012
4.50	0.710396
4.53	0.700820
4.56	0.691371
4.59	0.680494
4.62	0.671296
4.65	0.662167
4.68	0.651896
4.71	0.644664
4.74	0.634768
4.77	0.626476
4.80	0.616948
4.83	0.609040
4.86	0.601199
4.89	0.593494
4.92	0.585907
4.95	0.577226
4.98	0.570618
5.01	0.562885
5.04	0.554844
5.07	0.548133
5.10	0.541576
5.13	0.535191
5.16	0.528879
5.19	0.521812
5.22	0.515874
5.25	0.509188
5.28	0.504569
5.31	0.499139
5.34	0.492868
5.37	0.487672
5.40	0.481709
5.43	0.476767
5.46	0.471204
5.49	0.467232
5.52	0.462639
5.55	0.457349
5.58	0.452898
5.61	0.447855
5.64	0.443652
5.67	0.440150
5.70	0.435335
5.73	0.431234
5.76	0.426555
5.79	0.422667
5.82	0.418854
5.85	0.415057
5.88	0.411340
5.91	0.407023
5.94	0.403397
5.97	0.399236
6.00	0.395680
6.03	0.392825
6.06	0.388819
6.09	0.385447
6.12	0.381650
6.15	0.378482
6.18	0.375332
6.21	0.371738
6.24	0.369188
6.27	0.365749
6.30	0.362892
6.33	0.360141
6.36	0.356982
6.39	0.354346
6.42	0.351736
6.45	0.349195
6.48	0.346731
6.51	0.344149
6.54	0.341662
6.57	0.339004
6.60	0.337151
6.63	0.334680
6.66	0.332596
6.69	0.330535
6.72	0.328137
6.75	0.326148
6.78	0.324188
6.81	0.322405
6.84	0.320324
6.87	0.318193
6.90	0.316391	1	0.984
6.93	0.314326
6.96	0.312588
6.99	0.311167
7.02	0.309251
7.05	0.307605
7.08	0.305759
7.11	0.304261
7.14	0.302536
7.17	0.301432
7.20	0.299764
7.23	0.298070
7.26	0.296690
7.29	0.295155
7.32	0.293842
7.35	0.292747
7.38	0.291231
7.41	0.289978
7.44	0.288608
7.47	0.287476
7.50	0.286356
7.50	0.286156
7.53	0.285046
7.56	0.284161
7.59	0.282943
7.62	0.281887
7.65	0.280856
7.68	0.279679
7.71	0.278658
7.74	0.277617
7.77	0.276621
7.80	0.275508
7.83	0.274515
7.86	0.273503
7.89	0.272326
7.92	0.271521
7.95	0.270436
7.98	0.269532
8.01	0.268647
8.04	0.267572
8.07	0.266585
8.10	0.265605
8.13	0.264717
8.16	0.263892
8.19	0.262960
8.22	0.262135
8.25	0.261158
8.28	0.260368
8.31	0.259594
8.34	0.258820
8.37	0.258046
8.40	0.257193
8.43	0.256476
8.46	0.255709
8.49	0.255230
8.52	0.254503
8.55	0.253739
8.58	0.253101
8.61	0.252369
8.64	0.251747
8.67	0.251290
8.70	0.250526
8.73	0.249993
8.76	0.249409
8.79	0.248854
8.82	0.248271
8.85	0.247604
8.88	0.247135
8.91	0.246424
8.94	0.245876
8.97	0.245254
9.00	0.244696
9.03	0.244103
9.06	0.243522
9.09	0.242992
9.12	0.242412
9.15	0.241860
9.18	0.241289
9.21	0.240655
9.24	0.240223
9.27	0.239684
9.30	0.239240
9.33	0.238764
9.36	0.238219
9.39	0.237765
9.42	0.237318
9.45	0.236877
9.48	0.236376
9.51	0.235944
9.54	0.235519
9.57	0.235012
9.60	0.234552
9.63	0.234127
9.66	0.233651
9.69	0.233226
9.72	0.232712
9.75	0.232278
9.78	0.231770
9.81	0.231415
9.84	0.231082
9.87	0.230736
9.90	0.230387
9.93	0.229953
9.96	0.229553
9.99	0.229194
10.02	0.228684
10.05	0.228252
10.08	0.227799
10.11	0.227485
10.14	0.227139
10.17	0.226879
10.20	0.226470
10.23	0.226086
10.26	0.225794
10.29	0.225407
10.32	0.225080
10.35	0.224725
10.38	0.224430
10.41	0.224104
10.44	0.223726
10.47	0.223450
10.50	0.223200
10.53	0.222930
10.56	0.222708
10.59	0.222362
10.62	0.222093
10.65	0.221801
10.68	0.221493
10.71	0.221173
10.74	0.220833
10.77	0.220576
10.80	0.220231
10.83	0.219983
10.86	0.219707
10.89	0.219336
10.92	0.219035
10.95	0.218765
10.98	0.218530
11.01	0.218299
11.04	0.217953
11.07	0.217668
11.10	0.217373
11.13	0.217173
11.16	0.216944
11.19	0.216697
11.22	0.216462
11.25	0.216151
11.28	0.215860
11.31	0.215587
11.34	0.215333
11.37	0.215108
11.40	0.214870
11.43	0.214658
11.46	0.214385
11.49	0.214128
11.52	0.213915
11.55	0.213652
11.58	0.213462
11.61	0.213233
11.64	0.213037
11.67	0.212843
11.70	0.212593
11.73	0.212364
11.76	0.212114
11.79	0.211904
11.82	0.211644
11.85	0.211406
11.88	0.211203
11.91	0.210946
11.94	0.210740
11.97	0.210499
12.00	0.210264
12.03	0.210071
12.06	0.209900
12.09	0.209785
12.12	0.209595
12.15	0.209408
12.18	0.209183
12.21	0.208977
12.24	0.208824
12.27	0.208656
12.30	0.208498
12.33	0.208377
12.36	0.208190
12.39	0.208015
12.42	0.207885
12.45	0.207854
12.48	0.207771
12.51	0.207629
12.54	0.207473
12.57	0.207353
12.60	0.207295
12.63	0.207257
12.66	0.207137
12.69	0.207004
12.72	0.206905
12.75	0.206848
12.78	0.206826
12.81	0.206801
12.84	0.206785
12.87	0.206832
12.90	0.206943
12.93	0.207048
12.96	0.207140
12.99	0.207254
13.02	0.207372
13.05	0.207521
13.08	0.207644
13.11	0.207784
13.14	0.207977
13.17	0.208187
13.20	0.208415
13.23	0.208755
13.26	0.209030
13.29	0.209367
13.32	0.209693
13.35	0.210052
13.38	0.210448
13.41	0.210873
13.44	0.211390
13.47	0.211834
13.50	0.212260
13.53	0.212735
13.56	0.213151
13.59	0.213592
13.62	0.214096
13.65	0.214756
13.68	0.215301
13.71	0.215841
13.74	0.216535
13.77	0.217021
13.80	0.217674	2	0.984
13.83	0.218261
13.86	0.218857
13.89	0.219587
13.92	0.220227
13.95	0.220827
13.98	0.221404
14.01	0.222020
14.04	0.222698
14.07	0.223250
14.10	0.223945
14.13	0.224532
14.16	0.225087
14.19	0.225670
14.22	0.226270
14.25	0.226908
14.28	0.227396
14.31	0.227923
14.34	0.228297
14.37	0.228712
14.40	0.229109
14.40	0.229163
14.43	0.229455
14.46	0.229848
14.49	0.230108
14.52	0.230311
14.55	0.230565
14.58	0.230711
14.61	0.230822
14.64	0.230876
14.67	0.230885
14.70	0.230885
14.73	0.230888
14.76	0.230882
14.79	0.230790
14.82	0.230641
14.85	0.230520
14.88	0.230336
14.91	0.230083
14.94	0.229819
14.97	0.229547
15.00	0.229306
15.03	0.229061
15.06	0.228795
15.09	0.228646
15.12	0.228430
15.15	0.228154
15.18	0.227862
15.21	0.227504
15.24	0.227152
15.27	0.226774
15.30	0.226444
15.33	0.226134
15.36	0.225842
15.39	0.225499
15.42	0.225020
15.45	0.224586
15.48	0.224148
15.51	0.223736
15.54	0.223317
15.57	0.222819
15.60	0.222375
15.63	0.221861
15.66	0.221484
15.69	0.221027
15.72	0.220519
15.75	0.220097
15.78	0.219606
15.81	0.219200
15.84	0.218844
15.87	0.218312
15.90	0.217868
15.93	0.217354
15.96	0.216916
15.99	0.216408
16.02	0.216053
16.05	0.215619
16.08	0.215089
16.11	0.214661
16.14	0.214179
16.17	0.213766
16.20	0.213341
16.23	0.212903
16.26	0.212459
16.29	0.211952
16.32	0.211524
16.35	0.211086
16.38	0.210563
16.41	0.210176
16.44	0.209643
16.47	0.209259
16.50	0.208926
16.53	0.208618
16.56	0.208282
16.59	0.207901
16.62	0.207498
16.65	0.207089
16.68	0.206804
16.71	0.206496
16.74	0.206071
16.77	0.205738
16.80	0.205294
16.83	0.204977
16.86	0.204666
16.89	0.204279
16.92	0.203901
16.95	0.203534
16.98	0.203286
17.01	0.202947
17.04	0.202569
17.07	0.202293
17.10	0.201941
17.13	0.201637
17.16	0.201345
17.19	0.201063
17.22	0.200787
17.25	0.200492
17.28	0.200232
17.31	0.199949
17.34	0.199746
17.37	0.199448
17.40	0.199125
17.43	0.198880
17.46	0.198611
17.49	0.198370
17.52	0.198138
17.55	0.197929
17.58	0.197681
17.61	0.197351
17.64	0.197069
17.67	0.196749
17.70	0.196517
17.73	0.196336
17.76	0.196108
17.79	0.195905
17.82	0.195626
17.85	0.195375
17.88	0.195128
17.91	0.194903
17.94	0.194700
17.97	0.194487
18.00	0.194275
18.03	0.194084
18.06	0.193907
18.09	0.193723
18.12	0.193542
18.15	0.193364
18.18	0.193155
18.21	0.192939
18.24	0.192774
18.27	0.192565
18.30	0.192460
18.33	0.192356
18.36	0.192210
18.39	0.192061
18.42	0.191908
18.45	0.191737
18.48	0.191569
18.51	0.191461
18.54	0.191401
18.57	0.191309
18.60	0.191160
18.63	0.190992
18.66	0.190900
18.69	0.190858
18.72	0.190836
18.75	0.190805
18.78	0.190668
18.81	0.190529
18.84	0.190427
18.87	0.190395
18.90	0.190392
18.93	0.190370
18.96	0.190345
18.99	0.190310
19.02	0.190288
19.05	0.190291
19.08	0.190300
19.11	0.190300
19.14	0.190300
19.17	0.190291
19.20	0.190284
19.23	0.190281
19.26	0.190281
19.29	0.190335
19.32	0.190478
19.35	0.190627
19.38	0.190744
19.41	0.190789
19.44	0.190830
19.47	0.190925
19.50	0.191042
19.53	0.191128
19.56	0.191211
19.59	0.191331
19.62	0.191458
19.65	0.191604
19.68	0.191728
19.71	0.191893
19.74	0.192061
19.77	0.192184
19.80	0.192346
19.83	0.192527
19.86	0.192736
19.89	0.192961
19.92	0.193082
19.95	0.193250
19.98	0.193396
20.01	0.193551
20.04	0.193678
20.07	0.193850
20.10	0.194065
20.13	0.194278
20.16	0.194474
20.19	0.194605
20.22	0.194741
20.25	0.194934
20.28	0.195080
20.31	0.195245
20.34	0.195429
20.37	0.195553
20.40	0.195683
20.43	0.195842
20.46	0.196019
20.49	0.196118
20.52	0.196184
20.55	0.196298
20.58	0.196435
20.61	0.196577
20.64	0.196714
20.67	0.196917
20.70	0.197050
20.73	0.197126	3	0.988
20.76	0.197209
20.79	0.197345
20.82	0.197504
20.85	0.197586
20.88	0.197640
20.91	0.197773
20.94	0.197919
20.97	0.198094
21.00	0.198227
21.03	0.198398
21.06	0.198544
21.09	0.198655
21.12	0.198817
21.15	0.198998
21.18	0.199217
21.21	0.199426
21.24	0.199638
21.27	0.199879
21.30	0.200070
21.33	0.200324
21.33	0.200358
21.36	0.200542
21.39	0.200806
21.42	0.201221
21.45	0.201599
21.48	0.201960
21.51	0.202214
21.54	0.202547
21.57	0.202972
21.60	0.203365
21.63	0.203870
21.66	0.204396
21.69	0.204869
21.72	0.205516
21.75	0.206033
21.78	0.206642
21.81	0.207270
21.84	0.208079
21.87	0.208653
21.90	0.209360
21.93	0.210249
21.96	0.211042
21.99	0.212012
22.02	0.212872
22.05	0.213750
22.08	0.214680
22.11	0.215669
22.14	0.216865
22.17	0.217966
22.20	0.219124
22.23	0.220468
22.26	0.221436
22.29	0.222835
22.32	0.224075
22.35	0.225556
22.38	0.226841
22.41	0.228129
22.44	0.229496
22.47	0.230926
22.50	0.232566
22.53	0.233924
22.56	0.235310
22.59	0.237016
22.62	0.238235
22.65	0.239887
22.68	0.241257
22.71	0.242653
22.74	0.244325
22.77	0.245711
22.80	0.247322
22.83	0.248508
22.86	0.249967
22.89	0.251645
22.92	0.253032
22.95	0.254595
22.98	0.255937
23.01	0.257266
23.04	0.258576
23.07	0.259899
23.10	0.261409
23.13	0.262636
23.16	0.263987
23.19	0.264936
23.22	0.266059
23.25	0.267366
23.28	0.268425
23.31	0.269602
23.34	0.270626
23.37	0.271356
23.40	0.272609
23.43	0.273494
23.46	0.274410
23.49	0.275191
23.52	0.276041
23.55	0.276691
23.58	0.277338
23.61	0.278087
23.64	0.278635
23.67	0.279200
23.70	0.279635
23.73	0.280050
23.76	0.280405
23.79	0.280732
23.82	0.281141
23.85	0.281455
23.88	0.281668
23.91	0.281807
23.94	0.281906
23.97	0.282052
24.00	0.282182
24.03	0.282191
24.06	0.282112
24.09	0.282026
24.12	0.281934
24.15	0.281849
24.18	0.281674
24.21	0.281503
24.24	0.281309
24.27	0.281052
24.30	0.280783
24.33	0.280478
24.36	0.280225
24.39	0.279968
24.42	0.279609
24.45	0.279229
24.48	0.278740
24.51	0.278382
24.54	0.277963
24.57	0.277475
24.60	0.277040
24.63	0.276523
24.66	0.276085
24.69	0.275651
24.72	0.275216
24.75	0.274763
24.78	0.274150
24.81	0.273592
24.84	0.272958
24.87	0.272460
24.90	0.272060
24.93	0.271540
24.96	0.271064
24.99	0.270430
25.02	0.269865
25.05	0.269335
25.08	0.268831
25.11	0.268358
25.14	0.267835
25.17	0.267391
25.20	0.266963
25.23	0.266477
25.26	0.266040
25.29	0.265608
25.32	0.265177
25.35	0.264717
25.38	0.264397
25.41	0.264079
25.44	0.263667
25.47	0.263366
25.50	0.263014
25.53	0.262738
25.56	0.262427
25.59	0.262062
25.62	0.261786
25.65	0.261520
25.68	0.261279
25.71	0.261053
25.74	0.260822
25.77	0.260632
25.80	0.260444
25.83	0.260349
25.86	0.260229
25.89	0.260083
25.92	0.259915
25.95	0.259762
25.98	0.259696
26.01	0.259664
26.04	0.259639
26.07	0.259617
26.10	0.259613
26.13	0.259623
26.16	0.259664
26.19	0.259788
26.22	0.259912
26.25	0.260057
26.28	0.260200
26.31	0.260419
26.34	0.260619
26.37	0.260816
26.40	0.260996
26.43	0.261196
26.46	0.261437
26.49	0.261681
26.52	0.262037
26.55	0.262325
26.58	0.262566
26.61	0.262950
26.64	0.263321
26.67	0.263753
26.70	0.264203
26.73	0.264612
26.76	0.265072
26.79	0.265605
26.82	0.266246
26.85	0.266785
26.88	0.267388
26.91	0.268152
26.94	0.268837
26.97	0.269557
27.00	0.270325
27.03	0.271286
27.06	0.272127
27.09	0.273056
27.12	0.274233
27.15	0.275102
27.18	0.276434
27.21	0.277719
27.24	0.279080
27.27	0.280827
27.30	0.282531
27.33	0.284675
27.36	0.286324
27.39	0.288481
27.42	0.291298
27.45	0.293937
27.48	0.297315
27.51	0.300481
27.54	0.303354
27.57	0.307744
27.60	0.311919
27.63	0.317314	4	0.984
27.66	0.322389
27.69	0.328876
27.72	0.333944
27.75	0.340507
27.78	0.348818
27.81	0.356544
27.84	0.366365
27.87	0.375519
27.90	0.383690
27.93	0.395842
27.96	0.407051
27.99	0.421030
28.02	0.433781
28.05	0.447338
28.08	0.464067
28.11	0.476691
28.14	0.495294
28.17	0.512058
28.20	0.532466
28.23	0.550689
28.23	0.553791
28.26	0.569448
28.29	0.588882
28.32	0.608913
28.35	0.632874
28.38	0.653853
28.41	0.675245
28.44	0.700509
28.47	0.718881
28.50	0.744875
28.53	0.767164
28.56	0.789602
28.59	0.816002
28.62	0.838621
28.65	0.865082
28.68	0.883926
28.71	0.906425
28.74	0.932489
28.77	0.954594
28.80	0.979852
28.83	1.001101
28.86	1.021928
28.89	1.042396
28.92	1.062452
28.95	1.085262
28.98	1.104154
29.01	1.125548
29.04	1.140361
29.07	1.157610
29.10	1.176997
29.13	1.192889
29.16	1.210426
29.19	1.224697
29.22	1.236027
29.25	1.251097
29.28	1.263242
29.31	1.276536
29.34	1.287196
29.37	1.298872
29.40	1.308192
29.43	1.315392
29.46	1.324552
29.49	1.331578
29.52	1.338715
29.55	1.343809
29.58	1.347853
29.61	1.350867
29.64	1.352897
29.67	1.354070
29.70	1.354172
29.73	1.353525
29.76	1.351869
29.79	1.350052
29.82	1.346578
29.85	1.342724
29.88	1.338077
29.91	1.331797
29.94	1.325907
29.97	1.319731
30.00	1.313457
30.03	1.306069
30.06	1.299833
30.09	1.293819
30.12	1.287063
30.15	1.281373
30.18	1.275819
30.21	1.270258
30.24	1.264568
30.27	1.257691
30.30	1.251572
30.33	1.244287
30.36	1.239107
30.39	1.232877
30.42	1.225442
30.45	1.218857
30.48	1.210845
30.51	1.203568
30.54	1.195892
30.57	1.187728
30.60	1.179157
30.63	1.168741
30.66	1.159437
30.69	1.148186
30.72	1.138363
30.75	1.129999
30.78	1.118148
30.81	1.107957
30.84	1.096154
30.87	1.086080
30.90	1.076101
30.93	1.066189
30.96	1.056435
30.99	1.045305
31.02	1.035922
31.05	1.026879
31.08	1.016662
31.11	1.009528
31.14	0.999762
31.17	0.991617
31.20	0.982421
31.23	0.974894
31.26	0.967646
31.29	0.960655
31.32	0.953861
31.35	0.946042
31.38	0.939505
31.41	0.933101
31.44	0.925758
31.47	0.919538
31.50	0.913352
31.53	0.907215
31.56	0.901109
31.59	0.893997
31.62	0.887917
31.65	0.880897
31.68	0.875914
31.71	0.869012
31.74	0.863141
31.77	0.857333
31.80	0.850646
31.83	0.844969
31.86	0.839319
31.89	0.833762
31.92	0.828246
31.95	0.821855
31.98	0.816446
32.01	0.810296
32.04	0.805135
32.07	0.800904
32.10	0.795064
32.13	0.790135
32.16	0.784458
32.19	0.779579
32.22	0.774761
32.25	0.769946
32.28	0.765140
32.31	0.759615
32.34	0.754946
32.37	0.749547
32.40	0.745034
32.43	0.741281
32.46	0.735987
32.49	0.731474
32.52	0.726316
32.55	0.722015
32.58	0.717758
32.61	0.713562
32.64	0.709432
32.67	0.704699
32.70	0.700658
32.73	0.696604
32.76	0.691888
32.79	0.687894
32.82	0.683974
32.85	0.680139
32.88	0.675651
32.91	0.671844
32.94	0.668079
32.97	0.663791
33.00	0.660743
33.03	0.656441
33.06	0.652749
33.09	0.649070
33.12	0.644823
33.15	0.641222
33.18	0.637648
33.21	0.634108
33.24	0.630590
33.27	0.626571
33.30	0.623180
33.33	0.619266
33.36	0.616526
33.39	0.613297
33.42	0.609516
33.45	0.606290
33.48	0.602588
33.51	0.599480
33.54	0.595870
33.57	0.593304
33.60	0.590322
33.63	0.586897
33.66	0.584001
33.69	0.580654
33.72	0.577828
33.75	0.575522
33.78	0.572347
33.81	0.569610
33.84	0.566377
33.87	0.563615
33.90	0.560861
33.93	0.557626
33.96	0.555333
33.99	0.552167
34.02	0.549515
34.05	0.546445
34.08	0.543806
34.11	0.541173
34.14	0.538547
34.17	0.535984
34.20	0.533072
34.23	0.530560
34.26	0.528010
34.29	0.525015
34.32	0.522859
34.35	0.519823
34.38	0.517238
34.41	0.514700
34.44	0.511782
34.47	0.509359
34.50	0.506989
34.53	0.504690
34.56	0.502438	5	0.988
34.59	0.499862
34.62	0.497673
34.65	0.495136
34.68	0.492925
34.71	0.490638
34.74	0.488323
34.77	0.486048
34.80	0.483428
34.83	0.481214
34.86	0.478702
34.89	0.476980
34.92	0.474937
34.95	0.472510
34.98	0.470369
35.01	0.467845
35.04	0.465640
35.07	0.463800
35.10	0.461177
35.13	0.458909
35.16	0.456343
35.16	0.455985
35.19	0.454227
35.22	0.451766
35.25	0.449619
35.28	0.447858
35.31	0.445473
35.34	0.443462
35.37	0.441184
35.40	0.439199
35.43	0.437235
35.46	0.435269
35.49	0.433296
35.52	0.431079
35.55	0.429242
35.58	0.427444
35.61	0.425363
35.64	0.423897
35.67	0.421870
35.70	0.420148
35.73	0.418400
35.76	0.416383
35.79	0.414696
35.82	0.413043
35.85	0.411403
35.88	0.409395
35.91	0.407587
35.94	0.405760
35.97	0.403632
36.00	0.401837
36.03	0.400076
36.06	0.398313
36.09	0.396558
36.12	0.394560
36.15	0.392930
36.18	0.391061
36.21	0.389771
36.24	0.388394
36.27	0.387103
36.30	0.386037
36.33	0.384641
36.36	0.383341
36.39	0.381971
36.42	0.380543
36.45	0.379217
36.48	0.377838
36.51	0.376724
36.54	0.375643
36.57	0.375237
36.60	0.375379
36.63	0.376356
36.66	0.377486
36.69	0.378637
36.72	0.379360
36.75	0.379972
36.78	0.380794
36.81	0.381888
36.84	0.383201
36.87	0.384001
36.90	0.384245
36.93	0.383779
36.96	0.382998
36.99	0.381409
37.02	0.379861
37.05	0.377920
37.08	0.375887
37.11	0.373267
37.14	0.370016
37.17	0.366387
37.20	0.362121
37.23	0.358759
37.26	0.355545
37.29	0.351571
37.32	0.347828
37.35	0.343955
37.38	0.340301
37.41	0.337167
37.44	0.334331
37.47	0.332546
37.50	0.331106
37.53	0.330373
37.56	0.329535
37.59	0.328869
37.62	0.328210
37.65	0.327521
37.68	0.326998
37.71	0.326506
37.74	0.326034
37.77	0.325577
37.80	0.325044
37.83	0.324575
37.86	0.324054
37.89	0.323699
37.92	0.323350
37.95	0.323001
37.98	0.322748
38.01	0.322557
38.04	0.322459
38.07	0.322411
38.10	0.322386
38.13	0.322402
38.16	0.322437
38.19	0.322510
38.22	0.322649
38.25	0.322865
38.28	0.323112
38.31	0.323544
38.34	0.324032
38.37	0.324755
38.40	0.325494
38.43	0.326303
38.46	0.327169
38.49	0.328159
38.52	0.329469
38.55	0.330722
38.58	0.332102
38.61	0.333827
38.64	0.335448
38.67	0.337205
38.70	0.339051
38.73	0.341357
38.76	0.343470
38.79	0.345807
38.82	0.348805
38.85	0.351082
38.88	0.354476
38.91	0.357537
38.94	0.360728
38.97	0.364725
39.00	0.368395
39.03	0.372261
39.06	0.376401
39.09	0.380711
39.12	0.385929
39.15	0.390678
39.18	0.396444
39.21	0.400704
39.24	0.406001
39.27	0.412475
39.30	0.418166
39.33	0.424916
39.36	0.430825
39.39	0.437924
39.42	0.443132
39.45	0.449454
39.48	0.456917
39.51	0.463410
39.54	0.471172
39.57	0.477960
39.60	0.483691
39.63	0.491688
39.66	0.498574
39.69	0.506555
39.72	0.513352
39.75	0.520108
39.78	0.526804
39.81	0.533386
39.84	0.540999
39.87	0.547473
39.90	0.554863
39.93	0.561109
39.96	0.566219
39.99	0.573245
40.02	0.579122
40.05	0.585691
40.08	0.591027
40.11	0.596143
40.14	0.601821
40.17	0.605719
40.20	0.610965
40.23	0.615190
40.26	0.619162
40.29	0.623571
40.32	0.627133
40.35	0.630482
40.38	0.633629
40.41	0.636515
40.44	0.639532
40.47	0.641857
40.50	0.644290
40.53	0.646133
40.56	0.647728
40.59	0.649073
40.62	0.650196
40.65	0.651227
40.68	0.651890
40.71	0.652407
40.74	0.652629
40.77	0.652778
40.80	0.652683
40.83	0.652372
40.86	0.651801
40.89	0.651074
40.92	0.650301
40.95	0.648987
40.98	0.647652
41.01	0.645876
41.04	0.644220
41.07	0.642098
41.10	0.640461
41.13	0.638415
41.16	0.635849
41.19	0.633477
41.22	0.630596
41.25	0.628059
41.28	0.625433
41.31	0.622670
41.34	0.619796
41.37	0.616380
41.40	0.613354
41.43	0.610220
41.46	0.606483	6	0.984
41.49	0.603771
41.52	0.599924
41.55	0.596625
41.58	0.593336
41.61	0.589431
41.64	0.586028
41.67	0.582548
41.70	0.579002
41.73	0.574824
41.76	0.571288
41.79	0.567770
41.82	0.563681
41.85	0.560183
41.88	0.556725
41.91	0.553258
41.94	0.549795
41.97	0.545750
42.00	0.542271
42.03	0.538192
42.06	0.535324
42.06	0.534753
42.09	0.531956
42.12	0.528086
42.15	0.524816
42.18	0.521079
42.21	0.517844
42.24	0.514634
42.27	0.511455
42.30	0.508252
42.33	0.504509
42.36	0.501359
42.39	0.497730
42.42	0.495161
42.45	0.492084
42.48	0.488614
42.51	0.485683
42.54	0.482286
42.57	0.479400
42.60	0.476548
42.63	0.473719
42.66	0.470931
42.69	0.467673
42.72	0.464853
42.75	0.462072
42.78	0.458900
42.81	0.456679
42.84	0.453590
42.87	0.450973
42.90	0.448036
42.93	0.445568
42.96	0.443170
42.99	0.440861
43.02	0.438523
43.05	0.435751
43.08	0.433442
43.11	0.431171
43.14	0.428598
43.17	0.426850
43.20	0.424427
43.23	0.422368
43.26	0.420345
43.29	0.417988
43.32	0.416025
43.35	0.414131
43.38	0.412234
43.41	0.410023
43.44	0.408146
43.47	0.406306
43.50	0.404196
43.53	0.402414
43.56	0.400647
43.59	0.398890
43.62	0.397129
43.65	0.395087
43.68	0.393352
43.71	0.391404
43.74	0.390066
43.77	0.388410
43.80	0.386522
43.83	0.384997
43.86	0.383259
43.89	0.381739
43.92	0.380245
43.95	0.378834
43.98	0.377492
44.01	0.375941
44.04	0.374625
44.07	0.373156
44.10	0.371970
44.13	0.370970
44.16	0.369600
44.19	0.368477
44.22	0.367193
44.25	0.366117
44.28	0.365064
44.31	0.363995
44.34	0.362936
44.37	0.361762
44.40	0.360763
44.43	0.359742
44.46	0.358581
44.49	0.357785
44.52	0.356709
44.55	0.355802
44.58	0.354768
44.61	0.353899
44.64	0.353040
44.67	0.352024
44.70	0.351314
44.73	0.350391
44.76	0.349649
44.79	0.348929
44.82	0.348123
44.85	0.347463
44.88	0.346861
44.91	0.346328
44.94	0.345833
44.97	0.345306
45.00	0.344856
45.03	0.344371
45.06	0.344076
45.09	0.343752
45.12	0.343410
45.15	0.343156
45.18	0.342896
45.21	0.342753
45.24	0.342664
45.27	0.342667
45.30	0.342759
45.33	0.342870
45.36	0.342965
45.39	0.343149
45.42	0.343419
45.45	0.343708
45.48	0.344152
45.51	0.344561
45.54	0.345119
45.57	0.345684
45.60	0.346286
45.63	0.346953
45.66	0.347704
45.69	0.348669
45.72	0.349617
45.75	0.350889
45.78	0.352094
45.81	0.353366
45.84	0.354740
45.87	0.356243
45.90	0.358181
45.93	0.359970
45.96	0.361832
45.99	0.364179
46.02	0.366032
46.05	0.368785
46.08	0.371278
46.11	0.373901
46.14	0.377146
46.17	0.380080
46.20	0.383170
46.23	0.386364
46.26	0.389682
46.29	0.393701
46.32	0.397307
46.35	0.401649
46.38	0.404837
46.41	0.409341
46.44	0.413252
46.47	0.417252
46.50	0.422045
46.53	0.426241
46.56	0.428947
46.59	0.434390
46.62	0.438831
46.65	0.443795
46.68	0.448067
46.71	0.453032
46.74	0.457260
46.77	0.460727
46.80	0.465539
46.83	0.469592
46.86	0.474252
46.89	0.478210
46.92	0.482791
46.95	0.485994
46.98	0.489693
47.01	0.493791
47.04	0.497201
47.07	0.501020
47.10	0.504173
47.13	0.507161
47.16	0.510009
47.19	0.512731
47.22	0.515744
47.25	0.518177
47.28	0.520461
47.31	0.522884
47.34	0.524422
47.37	0.526360
47.40	0.527832
47.43	0.529110
47.46	0.530373
47.49	0.531251
47.52	0.531962
47.55	0.532546
47.58	0.533040
47.61	0.533215
47.64	0.533158
47.67	0.532888
47.70	0.532581
47.73	0.531952
47.76	0.531232
47.79	0.530319
47.82	0.529069
47.85	0.527861
47.88	0.526522
47.91	0.525034
47.94	0.523407
47.97	0.521441
48.00	0.519664
48.03	0.517457
48.06	0.515443
48.09	0.513333
48.12	0.511167
48.15	0.508905
48.18	0.506193
48.21	0.503798
48.24	0.500931
48.27	0.498815
48.30	0.496271
48.33	0.493264
48.36	0.490676	7	0.984
48.39	0.487637
48.42	0.485036
48.45	0.482432
48.48	0.479803
48.51	0.477094
48.54	0.473919
48.57	0.471219
48.60	0.468473
48.63	0.465215
48.66	0.462918
48.69	0.459762
48.72	0.457130
48.75	0.454088
48.78	0.451465
48.81	0.448854
48.84	0.446244
48.87	0.443665
48.90	0.440728
48.93	0.438238
48.96	0.435713
48.96	0.435288
48.99	0.432760
49.02	0.430669
49.05	0.427786
49.08	0.425369
49.11	0.422990
49.14	0.420218
49.17	0.417848
49.20	0.415143
49.23	0.413249
49.26	0.410664
49.29	0.408485
49.32	0.406325
49.35	0.403803
49.38	0.401726
49.41	0.399676
49.44	0.397650
49.47	0.395689
49.50	0.393488
49.53	0.391569
49.56	0.389368
49.59	0.387883
49.62	0.386180
49.65	0.384289
49.68	0.382719
49.71	0.380880
49.74	0.379252
49.77	0.377888
49.80	0.376030
49.83	0.374488
49.86	0.372778
49.89	0.371373
49.92	0.369794
49.95	0.368503
49.98	0.367481
50.01	0.366111
50.04	0.364903
50.07	0.363532
50.10	0.362463
50.13	0.361477
50.16	0.360481
50.19	0.359450
50.22	0.358267
50.25	0.357303
50.28	0.356395
50.31	0.355403
50.34	0.354759
50.37	0.353890
50.40	0.353223
50.43	0.352567
50.46	0.351796
50.49	0.351181
50.52	0.350461
50.55	0.349956
50.58	0.349284
50.61	0.348751
50.64	0.348272
50.67	0.347774
50.70	0.347451
50.73	0.347152
50.76	0.346889
50.79	0.346635
50.82	0.346350
50.85	0.346201
50.88	0.346096
50.91	0.346055
50.94	0.346020
50.97	0.346020
51.00	0.346036
51.03	0.346023
51.06	0.346023
51.09	0.346122
51.12	0.346328
51.15	0.346547
51.18	0.346835
51.21	0.347143
51.24	0.347574
51.27	0.348028
51.30	0.348478
51.33	0.349100
51.36	0.349627
51.39	0.350350
51.42	0.351057
51.45	0.351837
51.48	0.352662
51.51	0.353515
51.54	0.354600
51.57	0.355596
51.60	0.356636
51.63	0.357883
51.66	0.358958
51.69	0.360075
51.72	0.361258
51.75	0.362695
51.78	0.363960
51.81	0.365258
51.84	0.366866
51.87	0.368059
51.90	0.369705
51.93	0.371145
51.96	0.372652
51.99	0.374409
52.02	0.375950
52.05	0.377508
52.08	0.379049
52.11	0.380597
52.14	0.382399
52.17	0.383969
52.20	0.385828
52.23	0.387150
52.26	0.388993
52.29	0.390576
52.32	0.392061
52.35	0.393697
52.38	0.395099
52.41	0.396026
52.44	0.397856
52.47	0.399226
52.50	0.400650
52.53	0.401897
52.56	0.403277
52.59	0.404368
52.62	0.405243
52.65	0.406471
52.68	0.407451
52.71	0.408428
52.74	0.409164
52.77	0.409839
52.80	0.410502
52.83	0.411137
52.86	0.411800
52.89	0.412304
52.92	0.412783
52.95	0.413125
52.98	0.413357
53.01	0.413563
53.04	0.413668
53.07	0.413744
53.10	0.413744
53.13	0.413649
53.16	0.413503
53.19	0.413306
53.22	0.412980
53.25	0.412602
53.28	0.412104
53.31	0.411451
53.34	0.410854
53.37	0.410245
53.40	0.409617
53.43	0.408802
53.46	0.408019
53.49	0.407156
53.52	0.406046
53.55	0.405240
53.58	0.404133
53.61	0.403137
53.64	0.402103
53.67	0.400837
53.70	0.399695
53.73	0.398497
53.76	0.397278
53.79	0.396089
53.82	0.394716
53.85	0.393479
53.88	0.391880
53.91	0.390481
53.94	0.389333
53.97	0.387769
54.00	0.386462
54.03	0.384902
54.06	0.383493
54.09	0.381799
54.12	0.380594
54.15	0.379211
54.18	0.377673
54.21	0.376334
54.24	0.374666
54.27	0.373235
54.30	0.372065
54.33	0.370479
54.36	0.369143
54.39	0.367605
54.42	0.366343
54.45	0.365150
54.48	0.364373
54.51	0.362834
54.54	0.361439
54.57	0.360325
54.60	0.359047
54.63	0.357946
54.66	0.356868
54.69	0.355767
54.72	0.354679
54.75	0.353493
54.78	0.352551
54.81	0.351647
54.84	0.350616
54.87	0.349877
54.90	0.348830
54.93	0.347930
54.96	0.347070
54.99	0.346080
55.02	0.345227
55.05	0.344294
55.08	0.343657
55.11	0.342943
55.14	0.342153
55.17	0.341510
55.20	0.340824
55.23	0.340326
55.26	0.339854	8	0.984
55.29	0.339387
55.32	0.338928
55.35	0.338407
55.38	0.337960
55.41	0.337548
55.44	0.337354
55.47	0.337154
55.50	0.336926
55.53	0.336783
55.56	0.336710
55.59	0.336682
55.62	0.336656
55.65	0.336625
55.68	0.336618
55.71	0.336695
55.74	0.336818
55.77	0.336936
55.80	0.337056
55.83	0.337246
55.86	0.337576
55.86	0.337627
55.89	0.337852
55.92	0.338192
55.95	0.338537
55.98	0.338940
56.01	0.339362
56.04	0.339790
56.07	0.340320
56.10	0.340840
56.13	0.341392
56.16	0.342001
56.19	0.342452
56.22	0.343149
56.25	0.343771
56.28	0.344412
56.31	0.344976
56.34	0.345849
56.37	0.346569
56.40	0.347276
56.43	0.348110
56.46	0.348868
56.49	0.349674
56.52	0.350553
56.55	0.351251
56.58	0.351986
56.61	0.352779
56.64	0.353620
56.67	0.354578
56.70	0.355330
56.73	0.356183
56.76	0.356811
56.79	0.357528
56.82	0.358333
56.85	0.358996
56.88	0.359767
56.91	0.360427
56.94	0.360852
56.97	0.361686
57.00	0.362324
57.03	0.362968
57.06	0.363485
57.09	0.364037
57.12	0.364487
57.15	0.364852
57.18	0.365369
57.21	0.365816
57.24	0.366235
57.27	0.366536
57.30	0.366698
57.33	0.366961
57.36	0.367104
57.39	0.367313
57.42	0.367494
57.45	0.367608
57.48	0.367665
57.51	0.367678
57.54	0.367700
57.57	0.367637
57.60	0.367481
57.63	0.367380
57.66	0.367269
57.69	0.367120
57.72	0.366939
57.75	0.366685
57.78	0.366457
57.81	0.366216
57.84	0.365886
57.87	0.365531
57.90	0.365137
57.93	0.364763
57.96	0.364500
57.99	0.364068
58.02	0.363719
58.05	0.363272
58.08	0.362926
58.11	0.362428
58.14	0.361991
58.17	0.361559
58.20	0.361049
58.23	0.360605
58.26	0.360167
58.29	0.359761
58.32	0.359336
58.35	0.358838
58.38	0.358438
58.41	0.358048
58.44	0.357740
58.47	0.357455
58.50	0.357027
58.53	0.356709
58.56	0.356389
58.59	0.356078
58.62	0.355771
58.65	0.355498
58.68	0.355266
58.71	0.355076
58.74	0.354949
58.77	0.354771
58.80	0.354594
[truncated: 554 more rows]
