# Supplementary material for: Genotoxic stress triggers Scd6-dependent regulation of translation to modulate the DNA damage response
Source: EMBO Rep. 2025 Apr 24;26(10):2715–39. doi: 10.1038/s44319-025-00443-3 (PMC12116771; doi:10.1038/s44319-025-00443-3)
Supplement: Supplementary file 5 — Source data Fig. 2 [file 44319_2025_443_MOESM5_ESM.zip › Figure 2/2D/scd6 +HU.csv]

Gradient Profiler Text Data File: scd6 hu.csv
Version: 2.02
Date: 2024-03-21
Time: 17:42:40
User: swati
Experiment name:
UV Unit: EM-1
Rotor Manufacturer: Beckman
Rotor Model: SW41Ti
Speed: 39 rpm
Gradient: sucrose 10.0% to 50.0% w/v
Time: 2
w2t: x 10^0
Sample Volume: 13 ml
Number of Tubes: 2
Volume per mm: 0.143 ml/mm
Temperature: 4.0 deg C
Absorbance Units Full Scale (AUFS): 2.00
Event Mark-triggered gradient; (with distance; auto start and stop)
Delay: Event with Delay
UV Wavelength: 254 nm
Samples / sec: 10 Hz
EM1 Speed: 0.30 mm/sec
Distance: 6.91 mm
Number: 11
Dead Volume: 0.086740 ml; Distance due to Dead Volume: 0.61 mm
Length of Tubing: 74 mm
Total Distance: 76.01 mm
Data Columns:
Distance(mm)	Absorbance	Fraction Number	Fraction Volume(ml)
0.00	1.818997	R	0.173
0.03	1.819558
0.06	1.819993
0.09	1.820167
0.12	1.820180
0.15	1.820075
0.18	1.819932
0.21	1.819720
0.24	1.819511
0.27	1.819247
0.30	1.818867
0.33	1.818381
0.36	1.817804
0.39	1.817189
0.42	1.816288
0.45	1.815536
0.48	1.814543
0.51	1.813297
0.54	1.812168
0.57	1.810712
0.60	1.809475
0.60	1.809275
0.63	1.808272
0.66	1.807051
0.69	1.805725
0.72	1.803901
0.75	1.802055
0.78	1.799521
0.81	1.797129
0.84	1.795058
0.87	1.792064
0.90	1.789342
0.93	1.786063
0.96	1.783122
0.99	1.780109
1.02	1.776943
1.05	1.773597
1.08	1.769489
1.11	1.765851
1.14	1.761379
1.17	1.757318
1.20	1.753737
1.23	1.748548
1.26	1.744012
1.29	1.738696
1.32	1.733925
1.35	1.728904
1.38	1.722738
1.41	1.718104
1.44	1.711494
1.47	1.705619
1.50	1.699580
1.53	1.692208
1.56	1.685579
1.59	1.678623
1.62	1.671597
1.65	1.664368
1.68	1.655842
1.71	1.648429
1.74	1.639602
1.77	1.633102
1.80	1.623945
1.83	1.615904
1.86	1.607787
1.89	1.598192
1.92	1.589799
1.95	1.579646
1.98	1.572328
2.01	1.563307
2.04	1.552630
2.07	1.543308
2.10	1.532095
2.13	1.522465
2.16	1.514177
2.19	1.502225
2.22	1.491764
2.25	1.479416
2.28	1.468752
2.31	1.456575
2.34	1.447839
2.37	1.437388
2.40	1.425131
2.43	1.414597
2.46	1.402350
2.49	1.392235
2.52	1.383820
2.55	1.372005
2.58	1.361734
2.61	1.349503
2.64	1.339876
2.67	1.328400
2.70	1.316394
2.73	1.307928
2.76	1.296021
2.79	1.285709
2.82	1.275210
2.85	1.263039
2.88	1.252486
2.91	1.241933
2.94	1.231332
2.97	1.218803
3.00	1.207812
3.03	1.196866
3.06	1.184026
3.09	1.175040
3.12	1.162806
3.15	1.152427
3.18	1.142172
3.21	1.129869
3.24	1.119068
3.27	1.106292
3.30	1.097064
3.33	1.086185
3.36	1.073265
3.39	1.062043
3.42	1.048851
3.45	1.037606
3.48	1.026565
3.51	1.015993
3.54	1.005348
3.57	0.992666
3.60	0.981647
3.63	0.968969
3.66	0.959970
3.69	0.949417
3.72	0.937043
3.75	0.926652
3.78	0.914926
3.81	0.905115
3.84	0.896957
3.87	0.885817
3.90	0.876241
3.93	0.865072
3.96	0.855544
3.99	0.846012
4.02	0.834688
4.05	0.826685
4.08	0.815527
4.11	0.806144
4.14	0.795134
4.17	0.786345
4.20	0.775754
4.23	0.766162
4.26	0.756678
4.29	0.745547
4.32	0.735946
4.35	0.726659
4.38	0.715868
4.41	0.708226
4.44	0.697632
4.47	0.688579
4.50	0.679463
4.53	0.669056
4.56	0.660229
4.59	0.651512
4.62	0.642948
4.65	0.633144
4.68	0.624969
4.71	0.616837
4.74	0.607562
4.77	0.599854
4.80	0.592327
4.83	0.584857
4.86	0.577514
4.89	0.568855
4.92	0.561562
4.95	0.553350
4.98	0.547638
5.01	0.541456
5.04	0.533354
5.07	0.526954
5.10	0.519538
5.13	0.513327
5.16	0.507364
5.19	0.501572
5.22	0.495973
5.25	0.489410
5.28	0.483783
5.31	0.477310
5.34	0.471863
5.37	0.467426
5.40	0.461551
5.43	0.456616
5.46	0.450938
5.49	0.446101
5.52	0.441318
5.55	0.436614
5.58	0.432176
5.61	0.427126
5.64	0.422879
5.67	0.418584
5.70	0.413522
5.73	0.409992
5.76	0.405376
5.79	0.401576
5.82	0.397275
5.85	0.393637
5.88	0.389974
5.91	0.386652
5.94	0.382738
5.97	0.378694
6.00	0.375367
6.03	0.372125
6.06	0.368484
6.09	0.365410
6.12	0.362346
6.15	0.359253
6.18	0.356205
6.21	0.352716
6.24	0.349988
6.27	0.346277
6.30	0.343869
6.33	0.341056
6.36	0.337859
6.39	0.335245
6.42	0.332247
6.45	0.329780
6.48	0.327007
6.51	0.325082
6.54	0.322820
6.57	0.320188
6.60	0.317964
6.63	0.315398
6.66	0.313324
6.69	0.311684
6.72	0.309489
6.75	0.307592
6.78	0.305368
6.81	0.303488
6.84	0.301622
6.87	0.299802
6.90	0.298060	1	0.984
6.93	0.296116
6.96	0.294527
6.99	0.292697
7.02	0.291130
7.05	0.289791
7.08	0.287932
7.11	0.286340
7.14	0.284523
7.17	0.283022
7.20	0.281585
7.23	0.279936
7.26	0.278699
7.29	0.277015
7.32	0.275625
7.35	0.274265
7.38	0.272675
7.41	0.271324
7.44	0.270001
7.47	0.268761
7.50	0.267565
7.50	0.267372
7.53	0.266182
7.56	0.264980
7.59	0.263626
7.62	0.262801
7.65	0.261383
7.68	0.260267
7.71	0.259176
7.74	0.257967
7.77	0.256917
7.80	0.255848
7.83	0.254827
7.86	0.253853
7.89	0.252810
7.92	0.251937
7.95	0.250989
7.98	0.250044
8.01	0.249305
8.04	0.248353
8.07	0.247608
8.10	0.246691
8.13	0.245873
8.16	0.244911
8.19	0.244258
8.22	0.243519
8.25	0.242631
8.28	0.241847
8.31	0.240874
8.34	0.240055
8.37	0.239405
8.40	0.238536
8.43	0.237740
8.46	0.236785
8.49	0.235951
8.52	0.235189
8.55	0.234330
8.58	0.233711
8.61	0.232833
8.64	0.232109
8.67	0.231405
8.70	0.230625
8.73	0.229959
8.76	0.229306
8.79	0.228646
8.82	0.227894
8.85	0.227320
8.88	0.226800
8.91	0.226168
8.94	0.225686
8.97	0.225027
9.00	0.224491
9.03	0.223993
9.06	0.223466
9.09	0.222990
9.12	0.222441
9.15	0.221851
9.18	0.221284
9.21	0.220694
9.24	0.220224
9.27	0.219729
9.30	0.219304
9.33	0.218870
9.36	0.218410
9.39	0.217937
9.42	0.217420
9.45	0.216998
9.48	0.216516
9.51	0.216202
9.54	0.215717
9.57	0.215213
9.60	0.214769
9.63	0.214271
9.66	0.213836
9.69	0.213392
9.72	0.212948
9.75	0.212491
9.78	0.211993
9.81	0.211663
9.84	0.211384
9.87	0.211003
9.90	0.210702
9.93	0.210325
9.96	0.210036
9.99	0.209659
10.02	0.209278
10.05	0.208923
10.08	0.208615
10.11	0.208326
10.14	0.208019
10.17	0.207768
10.20	0.207486
10.23	0.207175
10.26	0.206966
10.29	0.206633
10.32	0.206350
10.35	0.206081
10.38	0.205760
10.41	0.205506
10.44	0.205262
10.47	0.205037
10.50	0.204774
10.53	0.204574
10.56	0.204352
10.59	0.204104
10.62	0.203879
10.65	0.203679
10.68	0.203537
10.71	0.203400
10.74	0.203188
10.77	0.203007
10.80	0.202817
10.83	0.202674
10.86	0.202528
10.89	0.202395
10.92	0.202230
10.95	0.202027
10.98	0.201916
11.01	0.201887
11.04	0.201840
11.07	0.201745
11.10	0.201589
11.13	0.201459
11.16	0.201351
11.19	0.201291
11.22	0.201193
11.25	0.201050
11.28	0.200945
11.31	0.200863
11.34	0.200818
11.37	0.200730
11.40	0.200593
11.43	0.200479
11.46	0.200371
11.49	0.200266
11.52	0.200127
11.55	0.199997
11.58	0.199937
11.61	0.199854
11.64	0.199730
11.67	0.199594
11.70	0.199477
11.73	0.199375
11.76	0.199248
11.79	0.199083
11.82	0.198925
11.85	0.198855
11.88	0.198820
11.91	0.198836
11.94	0.198852
11.97	0.198849
12.00	0.198817
12.03	0.198785
12.06	0.198744
12.09	0.198690
12.12	0.198646
12.15	0.198652
12.18	0.198684
12.21	0.198734
12.24	0.198766
12.27	0.198769
12.30	0.198779
12.33	0.198776
12.36	0.198700
12.39	0.198569
12.42	0.198417
12.45	0.198332
12.48	0.198208
12.51	0.198103
12.54	0.197983
12.57	0.197900
12.60	0.197853
12.63	0.197761
12.66	0.197634
12.69	0.197520
12.72	0.197428
12.75	0.197377
12.78	0.197415
12.81	0.197529
12.84	0.197719
12.87	0.197926
12.90	0.198103
12.93	0.198395
12.96	0.198674
12.99	0.198979
13.02	0.199258
13.05	0.199588
13.08	0.200041
13.11	0.200371
13.14	0.200745
13.17	0.201025
13.20	0.201339
13.23	0.201754
13.26	0.202151
13.29	0.202572
13.32	0.203042
13.35	0.203591
13.38	0.204247
13.41	0.204771
13.44	0.205326
13.47	0.205722
13.50	0.206252
13.53	0.206677
13.56	0.207089
13.59	0.207648
13.62	0.208231
13.65	0.208815
13.68	0.209370
13.71	0.209896
13.74	0.210537
13.77	0.211086
13.80	0.211689	2	0.984
13.83	0.212260
13.86	0.212770
13.89	0.213452
13.92	0.214033
13.95	0.214718
13.98	0.215282
14.01	0.215898
14.04	0.216348
14.07	0.216913
14.10	0.217563
14.13	0.218083
14.16	0.218654
14.19	0.219114
14.22	0.219498
14.25	0.220091
14.28	0.220614
14.31	0.221122
14.34	0.221509
14.37	0.221909
14.40	0.222324
14.40	0.222394
14.43	0.222730
14.46	0.223108
14.49	0.223399
14.52	0.223723
14.55	0.224078
14.58	0.224341
14.61	0.224563
14.64	0.224770
14.67	0.225023
14.70	0.225207
14.73	0.225379
14.76	0.225575
14.79	0.225705
14.82	0.225820
14.85	0.225864
14.88	0.225883
14.91	0.225893
14.94	0.225905
14.97	0.225912
15.00	0.225927
15.03	0.225937
15.06	0.225959
15.09	0.225931
15.12	0.225772
15.15	0.225617
15.18	0.225423
15.21	0.225242
15.24	0.225090
15.27	0.224897
15.30	0.224652
15.33	0.224354
15.36	0.224154
15.39	0.223875
15.42	0.223533
15.45	0.223282
15.48	0.222946
15.51	0.222581
15.54	0.222264
15.57	0.221791
15.60	0.221449
15.63	0.221135
15.66	0.220855
15.69	0.220503
15.72	0.220097
15.75	0.219660
15.78	0.219114
15.81	0.218673
15.84	0.218213
15.87	0.217906
15.90	0.217553
15.93	0.217214
15.96	0.216852
15.99	0.216424
16.02	0.216040
16.05	0.215641
16.08	0.215127
16.11	0.214740
16.14	0.214185
16.17	0.213728
16.20	0.213297
16.23	0.212834
16.26	0.212510
16.29	0.212225
16.32	0.211892
16.35	0.211441
16.38	0.211019
16.41	0.210591
16.44	0.210109
16.47	0.209693
16.50	0.209265
16.53	0.208827
16.56	0.208409
16.59	0.208031
16.62	0.207765
16.65	0.207400
16.68	0.207089
16.71	0.206658
16.74	0.206122
16.77	0.205675
16.80	0.205199
16.83	0.204847
16.86	0.204602
16.89	0.204235
16.92	0.203886
16.95	0.203423
16.98	0.203001
17.01	0.202493
17.04	0.202132
17.07	0.201754
17.10	0.201392
17.13	0.201072
17.16	0.200653
17.19	0.200298
17.22	0.200010
17.25	0.199721
17.28	0.199420
17.31	0.199080
17.34	0.198791
17.37	0.198446
17.40	0.198040
17.43	0.197780
17.46	0.197453
17.49	0.197193
17.52	0.196917
17.55	0.196644
17.58	0.196365
17.61	0.196121
17.64	0.195854
17.67	0.195467
17.70	0.195182
17.73	0.194877
17.76	0.194608
17.79	0.194440
17.82	0.194199
17.85	0.193973
17.88	0.193732
17.91	0.193488
17.94	0.193250
17.97	0.192984
18.00	0.192819
18.03	0.192644
18.06	0.192419
18.09	0.192188
18.12	0.191896
18.15	0.191651
18.18	0.191496
18.21	0.191376
18.24	0.191230
18.27	0.191023
18.30	0.190798
18.33	0.190573
18.36	0.190475
18.39	0.190395
18.42	0.190265
18.45	0.190113
18.48	0.189980
18.51	0.189837
18.54	0.189672
18.57	0.189542
18.60	0.189460
18.63	0.189399
18.66	0.189384
18.69	0.189323
18.72	0.189206
18.75	0.189089
18.78	0.188968
18.81	0.188895
18.84	0.188828
18.87	0.188803
18.90	0.188781
18.93	0.188759
18.96	0.188664
18.99	0.188521
19.02	0.188429
19.05	0.188362
19.08	0.188315
19.11	0.188311
19.14	0.188330
19.17	0.188349
19.20	0.188343
19.23	0.188308
19.26	0.188277
19.29	0.188277
19.32	0.188330
19.35	0.188489
19.38	0.188616
19.41	0.188730
19.44	0.188790
19.47	0.188816
19.50	0.188822
19.53	0.188879
19.56	0.189003
19.59	0.189177
19.62	0.189269
19.65	0.189371
19.68	0.189501
19.71	0.189590
19.74	0.189682
19.77	0.189739
19.80	0.189894
19.83	0.190046
19.86	0.190186
19.89	0.190319
19.92	0.190481
19.95	0.190624
19.98	0.190697
20.01	0.190786
20.04	0.190925
20.07	0.191046
20.10	0.191166
20.13	0.191245
20.16	0.191379
20.19	0.191509
20.22	0.191610
20.25	0.191747
20.28	0.191924
20.31	0.192083
20.34	0.192216
20.37	0.192397
20.40	0.192571
20.43	0.192654
20.46	0.192727
20.49	0.192841
20.52	0.193019
20.55	0.193139
20.58	0.193222
20.61	0.193329
20.64	0.193425
20.67	0.193561
20.70	0.193618
20.73	0.193672	3	0.988
20.76	0.193748
20.79	0.193853
20.82	0.193967
20.85	0.194065
20.88	0.194122
20.91	0.194176
20.94	0.194211
20.97	0.194329
21.00	0.194446
21.03	0.194573
21.06	0.194627
21.09	0.194700
21.12	0.194858
21.15	0.195020
21.18	0.195125
21.21	0.195169
21.24	0.195226
21.27	0.195363
21.30	0.195490
21.33	0.195597
21.33	0.195610
21.36	0.195708
21.39	0.195845
21.42	0.196013
21.45	0.196140
21.48	0.196336
21.51	0.196546
21.54	0.196768
21.57	0.196971
21.60	0.197161
21.63	0.197399
21.66	0.197608
21.69	0.197868
21.72	0.198084
21.75	0.198347
21.78	0.198674
21.81	0.199020
21.84	0.199375
21.87	0.199683
21.90	0.200035
21.93	0.200495
21.96	0.200844
21.99	0.201335
22.02	0.201760
22.05	0.202258
22.08	0.202902
22.11	0.203454
22.14	0.204028
22.17	0.204631
22.20	0.205364
22.23	0.206030
22.26	0.206734
22.29	0.207543
22.32	0.208126
22.35	0.209002
22.38	0.209820
22.41	0.210651
22.44	0.211641
22.47	0.212497
22.50	0.213373
22.53	0.214299
22.56	0.215295
22.59	0.216450
22.62	0.217401
22.65	0.218572
22.68	0.219618
22.71	0.220500
22.74	0.221737
22.77	0.222819
22.80	0.224100
22.83	0.225201
22.86	0.226527
22.89	0.227488
22.92	0.228614
22.95	0.229908
22.98	0.231012
23.01	0.232290
23.04	0.233391
23.07	0.234485
23.10	0.235573
23.13	0.236604
23.16	0.237787
23.19	0.238821
23.22	0.239827
23.25	0.240991
23.28	0.241860
23.31	0.243078
23.34	0.244061
23.37	0.245127
23.40	0.246003
23.43	0.246872
23.46	0.247744
23.49	0.248635
23.52	0.249679
23.55	0.250500
23.58	0.251220
23.61	0.252026
23.64	0.252584
23.67	0.253384
23.70	0.254034
23.73	0.254640
23.76	0.255325
23.79	0.255921
23.82	0.256578
23.85	0.256996
23.88	0.257431
23.91	0.257824
23.94	0.258145
23.97	0.258554
24.00	0.258909
24.03	0.259217
24.06	0.259505
24.09	0.259762
24.12	0.259975
24.15	0.260134
24.18	0.260337
24.21	0.260435
24.24	0.260533
24.27	0.260574
24.30	0.260578
24.33	0.260600
24.36	0.260619
24.39	0.260632
24.42	0.260641
24.45	0.260625
24.48	0.260546
24.51	0.260419
24.54	0.260210
24.57	0.260013
24.60	0.259886
24.63	0.259686
24.66	0.259515
24.69	0.259315
24.72	0.259074
24.75	0.258782
24.78	0.258500
24.81	0.258221
24.84	0.257850
24.87	0.257567
24.90	0.257307
24.93	0.257009
24.96	0.256825
24.99	0.256530
25.02	0.256242
25.05	0.255962
25.08	0.255617
25.11	0.255309
25.14	0.254992
25.17	0.254757
25.20	0.254389
25.23	0.254088
25.26	0.253834
25.29	0.253517
25.32	0.253241
25.35	0.252981
25.38	0.252714
25.41	0.252461
25.44	0.252175
25.47	0.251963
25.50	0.251699
25.53	0.251465
25.56	0.251170
25.59	0.250843
25.62	0.250576
25.65	0.250370
25.68	0.250243
25.71	0.250091
25.74	0.249945
25.77	0.249822
25.80	0.249638
25.83	0.249466
25.86	0.249317
25.89	0.249162
25.92	0.249029
25.95	0.248880
25.98	0.248781
26.01	0.248638
26.04	0.248486
26.07	0.248372
26.10	0.248296
26.13	0.248264
26.16	0.248242
26.19	0.248213
26.22	0.248201
26.25	0.248207
26.28	0.248210
26.31	0.248217
26.34	0.248232
26.37	0.248226
26.40	0.248223
26.43	0.248277
26.46	0.248416
26.49	0.248537
26.52	0.248667
26.55	0.248803
26.58	0.248930
26.61	0.249060
26.64	0.249213
26.67	0.249393
26.70	0.249546
26.73	0.249704
26.76	0.249948
26.79	0.250205
26.82	0.250507
26.85	0.250738
26.88	0.251068
26.91	0.251328
26.94	0.251576
26.97	0.251937
27.00	0.252315
27.03	0.252749
27.06	0.253203
27.09	0.253631
27.12	0.254126
27.15	0.254545
27.18	0.255030
27.21	0.255477
27.24	0.255934
27.27	0.256635
27.30	0.257282
27.33	0.258027
27.36	0.258671
27.39	0.259388
27.42	0.260194
27.45	0.261025
27.48	0.262056
27.51	0.263064
27.54	0.264365
27.57	0.265577
27.60	0.266636
27.63	0.268187	4	0.984
27.66	0.269602
27.69	0.271381
27.72	0.273066
27.75	0.274924
27.78	0.276986
27.81	0.279283
27.84	0.282277
27.87	0.285062
27.90	0.288009
27.93	0.291739
27.96	0.295250
27.99	0.299161
28.02	0.303510
28.05	0.309076
28.08	0.314301
28.11	0.319918
28.14	0.327026
28.17	0.332533
28.20	0.340847
28.23	0.348500
28.23	0.349833
28.26	0.356633
28.29	0.366672
28.32	0.375947
28.35	0.386024
28.38	0.396895
28.41	0.408323
28.44	0.422340
28.47	0.434866
28.50	0.450075
28.53	0.463708
28.56	0.475410
28.59	0.492300
28.62	0.507215
28.65	0.525088
28.68	0.540821
28.71	0.559748
28.74	0.573581
28.77	0.590605
28.80	0.610902
28.83	0.628595
28.86	0.649416
28.89	0.667172
28.92	0.682061
28.95	0.703101
28.98	0.721358
29.01	0.742797
29.04	0.761239
29.07	0.779547
29.10	0.797799
29.13	0.815910
29.16	0.836956
29.19	0.854798
29.22	0.875254
29.25	0.892303
29.28	0.909064
29.31	0.925504
29.34	0.941544
29.37	0.959732
29.40	0.974837
29.43	0.989345
29.46	1.005643
29.49	1.016802
29.52	1.031875
29.55	1.044258
29.58	1.056054
29.61	1.068999
29.64	1.079609
29.67	1.091393
29.70	1.099393
29.73	1.108512
29.76	1.118513
29.79	1.126503
29.82	1.135258
29.85	1.142226
29.88	1.148713
29.91	1.154743
29.94	1.160287
29.97	1.166187
30.00	1.170729
30.03	1.175516
30.06	1.178634
30.09	1.182018
30.12	1.185526
30.15	1.188067
30.18	1.190421
30.21	1.191931
30.24	1.192838
30.27	1.193615
30.30	1.193799
30.33	1.193425
30.36	1.192673
30.39	1.191331
30.42	1.189793
30.45	1.188242
30.48	1.185622
30.51	1.183046
30.54	1.179630
30.57	1.176331
30.60	1.172769
30.63	1.169020
30.66	1.165067
30.69	1.160256
30.72	1.155910
30.75	1.151390
30.78	1.145963
30.81	1.142055
30.84	1.136463
30.87	1.131616
30.90	1.126697
30.93	1.120749
30.96	1.115503
30.99	1.110190
31.02	1.104759
31.05	1.098228
31.08	1.092519
31.11	1.086737
31.14	1.079869
31.17	1.073903
31.20	1.067898
31.23	1.061862
31.26	1.055766
31.29	1.048556
31.32	1.042269
31.35	1.034831
31.38	1.029493
31.41	1.023076
31.44	1.015565
31.47	1.009110
31.50	1.001542
31.53	0.995087
31.56	0.988660
31.59	0.982272
31.62	0.975928
31.65	0.968569
31.68	0.962263
31.71	0.954933
31.74	0.948621
31.77	0.943368
31.80	0.936032
31.83	0.929716
31.86	0.922516
31.89	0.916486
31.92	0.910517
31.95	0.904652
31.98	0.898904
32.01	0.892265
32.04	0.886641
32.07	0.881033
32.10	0.874623
32.13	0.870128
32.16	0.863937
32.19	0.858779
32.22	0.852838
32.25	0.847804
32.28	0.842824
32.31	0.837920
32.34	0.833042
32.37	0.827434
32.40	0.822683
32.43	0.818004
32.46	0.812615
32.49	0.808069
32.52	0.803534
32.55	0.799020
32.58	0.794516
32.61	0.789380
32.64	0.785079
32.67	0.780039
32.70	0.776417
32.73	0.771380
32.76	0.767104
32.79	0.762901
32.82	0.758013
32.85	0.753874
32.88	0.750616
32.91	0.745811
32.94	0.741852
32.97	0.737240
33.00	0.733320
33.03	0.728847
33.06	0.725120
33.09	0.722062
33.12	0.717755
33.15	0.714082
33.18	0.709866
33.21	0.706304
33.24	0.702818
33.27	0.699427
33.30	0.696072
33.33	0.692202
33.36	0.688887
33.39	0.685040
33.42	0.681782
33.45	0.679083
33.48	0.675292
33.51	0.672009
33.54	0.668187
33.57	0.664901
33.60	0.661637
33.63	0.658360
33.66	0.655100
33.69	0.651287
33.72	0.648020
33.75	0.644778
33.78	0.640899
33.81	0.637549
33.84	0.634247
33.87	0.630949
33.90	0.627139
33.93	0.623964
33.96	0.620827
33.99	0.617211
34.02	0.614664
34.05	0.611102
34.08	0.608031
34.11	0.604986
34.14	0.601431
34.17	0.598389
34.20	0.595388
34.23	0.592454
34.26	0.589526
34.29	0.586113
34.32	0.583192
34.35	0.579820
34.38	0.576972
34.41	0.574593
34.44	0.571304
34.47	0.568474
34.50	0.565175
34.53	0.562413
34.56	0.559231	5	0.988
34.59	0.556982
34.62	0.554337
34.65	0.551279
34.68	0.548646
34.71	0.545585
34.74	0.543038
34.77	0.540954
34.80	0.538052
34.83	0.535575
34.86	0.532774
34.89	0.530411
34.92	0.528016
34.95	0.525621
34.98	0.523220
35.01	0.520435
35.04	0.518021
35.07	0.515141
35.10	0.512708
35.13	0.510380
35.16	0.508182
35.16	0.507830
35.19	0.506139
35.22	0.503894
35.25	0.502041
35.28	0.500227
35.31	0.498165
35.34	0.496700
35.37	0.494647
35.40	0.492890
35.43	0.491130
35.46	0.489090
35.49	0.487358
35.52	0.485620
35.55	0.483882
35.58	0.482188
35.61	0.480275
35.64	0.478623
35.67	0.476678
35.70	0.475254
35.73	0.473129
35.76	0.471159
35.79	0.469082
35.82	0.466617
35.85	0.464543
35.88	0.462160
35.91	0.460457
35.94	0.458408
35.97	0.456127
36.00	0.454240
36.03	0.452093
36.06	0.450221
36.09	0.448654
36.12	0.446491
36.15	0.444689
36.18	0.442605
36.21	0.440826
36.24	0.438771
36.27	0.437010
36.30	0.435538
36.33	0.433521
36.36	0.431815
36.39	0.429838
36.42	0.428186
36.45	0.426559
36.48	0.424909
36.51	0.423298
36.54	0.421464
36.57	0.419856
36.60	0.418261
36.63	0.416418
36.66	0.415054
36.69	0.413148
36.72	0.411568
36.75	0.410014
36.78	0.408260
36.81	0.406744
36.84	0.405224
36.87	0.403664
36.90	0.401783
36.93	0.400193
36.96	0.398680
36.99	0.396945
37.02	0.395442
37.05	0.393970
37.08	0.392533
37.11	0.391068
37.14	0.389361
37.17	0.387959
37.20	0.386358
37.23	0.385251
37.26	0.383918
37.29	0.382383
37.32	0.381076
37.35	0.379620
37.38	0.378428
37.41	0.377222
37.44	0.375988
37.47	0.374720
37.50	0.373216
37.53	0.371935
37.56	0.370647
37.59	0.369391
37.62	0.368198
37.65	0.366793
37.68	0.365553
37.71	0.364151
37.74	0.363009
37.77	0.361877
37.80	0.360776
37.83	0.359631
37.86	0.358245
37.89	0.357128
37.92	0.356107
37.95	0.354971
37.98	0.354137
38.01	0.352932
38.04	0.351933
38.07	0.350819
38.10	0.349864
38.13	0.348846
38.16	0.347838
38.19	0.346873
38.22	0.345804
38.25	0.344881
38.28	0.343892
38.31	0.342693
38.34	0.341722
38.37	0.340793
38.40	0.339895
38.43	0.338994
38.46	0.337941
38.49	0.337091
38.52	0.336206
38.55	0.335603
38.58	0.334826
38.61	0.334163
38.64	0.333519
38.67	0.332736
38.70	0.332083
38.73	0.331559
38.76	0.331150
38.79	0.330776
38.82	0.330332
38.85	0.329964
38.88	0.329586
38.91	0.329342
38.94	0.329107
38.97	0.328945
39.00	0.328876
39.03	0.328838
39.06	0.328806
39.09	0.328774
39.12	0.328831
39.15	0.329003
39.18	0.329339
39.21	0.329697
39.24	0.330148
39.27	0.330585
39.30	0.331039
39.33	0.331813
39.36	0.332581
39.39	0.333634
39.42	0.334709
39.45	0.335895
39.48	0.337135
39.51	0.338458
39.54	0.340196
39.57	0.341935
39.60	0.343850
39.63	0.346223
39.66	0.348361
39.69	0.350632
39.72	0.353087
39.75	0.356246
39.78	0.359180
39.81	0.362346
39.84	0.366244
39.87	0.369118
39.90	0.373289
39.93	0.377048
39.96	0.380956
39.99	0.385745
40.02	0.390005
40.05	0.394405
40.08	0.398960
40.11	0.403667
40.14	0.409284
40.17	0.414198
40.20	0.420113
40.23	0.424462
40.26	0.429765
40.29	0.436020
40.32	0.441384
40.35	0.447715
40.38	0.453222
40.41	0.459718
40.44	0.464387
40.47	0.469922
40.50	0.476333
40.53	0.481845
40.56	0.488250
40.59	0.493658
40.62	0.498136
40.65	0.504287
40.68	0.509521
40.71	0.515503
40.74	0.520476
40.77	0.525272
40.80	0.529897
40.83	0.534369
40.86	0.539521
40.89	0.543768
40.92	0.548500
40.95	0.552399
40.98	0.556138
41.01	0.559767
41.04	0.563209
41.07	0.566895
41.10	0.569825
41.13	0.572591
41.16	0.575630
41.19	0.577666
41.22	0.580337
41.25	0.582440
41.28	0.584356
41.31	0.586319
41.34	0.587813
41.37	0.589174
41.40	0.590307
41.43	0.591274
41.46	0.592210	6	0.984
41.49	0.592803
41.52	0.593282
41.55	0.593504
41.58	0.593567
41.61	0.593529
41.64	0.593348
41.67	0.592898
41.70	0.592371
41.73	0.591639
41.76	0.591011
41.79	0.590104
41.82	0.588860
41.85	0.587677
41.88	0.586123
41.91	0.584632
41.94	0.583300
41.97	0.581359
42.00	0.579649
42.03	0.577597
42.06	0.575738
42.06	0.575414
42.09	0.573413
42.12	0.571678
42.15	0.569534
42.18	0.566901
42.21	0.564528
42.24	0.561734
42.27	0.559329
42.30	0.556862
42.33	0.554350
42.36	0.551742
42.39	0.548602
42.42	0.545893
42.45	0.543168
42.48	0.539927
42.51	0.537887
42.54	0.534369
42.57	0.531581
42.60	0.528768
42.63	0.525479
42.66	0.522706
42.69	0.519934
42.72	0.517165
42.75	0.513920
42.78	0.511103
42.81	0.508306
42.84	0.505010
42.87	0.502178
42.90	0.499443
42.93	0.496763
42.96	0.494038
42.99	0.490832
43.02	0.488104
43.05	0.484970
43.08	0.482772
43.11	0.480133
43.14	0.477072
43.17	0.474458
43.20	0.471403
43.23	0.468818
43.26	0.466306
43.29	0.463819
43.32	0.461320
43.35	0.458430
43.38	0.455991
43.41	0.453101
43.44	0.451043
43.47	0.448613
43.50	0.445853
43.53	0.443538
43.56	0.440845
43.59	0.438561
43.62	0.436407
43.65	0.434320
43.68	0.432221
43.71	0.429712
43.74	0.427583
43.77	0.425531
43.80	0.423193
43.83	0.421591
43.86	0.419406
43.89	0.417500
43.92	0.415276
43.95	0.413414
43.98	0.411584
44.01	0.409792
44.04	0.408035
44.07	0.406198
44.10	0.404476
44.13	0.402848
44.16	0.400910
44.19	0.399521
44.22	0.397627
44.25	0.396026
44.28	0.394484
44.31	0.392708
44.34	0.391195
44.37	0.389396
44.40	0.388108
44.43	0.386386
44.46	0.384978
44.49	0.383563
44.52	0.381879
44.55	0.380458
44.58	0.379072
44.61	0.377730
44.64	0.376391
44.67	0.374828
44.70	0.373495
44.73	0.372068
44.76	0.371104
44.79	0.369917
44.82	0.368484
44.85	0.367262
44.88	0.365870
44.91	0.364709
44.94	0.363615
44.97	0.362530
45.00	0.361442
45.03	0.360157
45.06	0.359057
45.09	0.357848
45.12	0.356839
45.15	0.355983
45.18	0.354835
45.21	0.353852
45.24	0.352633
45.27	0.351593
45.30	0.350613
45.33	0.349674
45.36	0.348770
45.39	0.347749
45.42	0.346870
45.45	0.345982
45.48	0.344957
45.51	0.344231
45.54	0.343219
45.57	0.342353
45.60	0.341379
45.63	0.340612
45.66	0.339851
45.69	0.338991
45.72	0.338423
45.75	0.337630
45.78	0.336945
45.81	0.336244
45.84	0.335445
45.87	0.334858
45.90	0.334297
45.93	0.333697
45.96	0.333113
45.99	0.332498
46.02	0.331997
46.05	0.331426
46.08	0.331036
46.11	0.330589
46.14	0.330164
46.17	0.329862
46.20	0.329482
46.23	0.329158
46.26	0.328920
46.29	0.328793
46.32	0.328638
46.35	0.328451
46.38	0.328333
46.41	0.328283
46.44	0.328346
46.47	0.328457
46.50	0.328654
46.53	0.328920
46.56	0.329332
46.59	0.329738
46.62	0.330138
46.65	0.330560
46.68	0.331017
46.71	0.331686
46.74	0.332371
46.77	0.333310
46.80	0.333916
46.83	0.334982
46.86	0.336311
46.89	0.337510
46.92	0.339067
46.95	0.340507
46.98	0.342055
47.01	0.343936
47.04	0.345354
47.07	0.347470
47.10	0.349354
47.13	0.351301
47.16	0.353360
47.19	0.356015
47.22	0.358340
47.25	0.360757
47.28	0.363317
47.31	0.366466
47.34	0.369235
47.37	0.372531
47.40	0.374961
47.43	0.378393
47.46	0.381378
47.49	0.384404
47.52	0.387991
47.55	0.391103
47.58	0.394798
47.61	0.397415
47.64	0.400568
47.67	0.404304
47.70	0.407492
47.73	0.411130
47.76	0.414220
47.79	0.416761
47.82	0.420275
47.85	0.423222
47.88	0.426625
47.91	0.429486
47.94	0.432722
47.97	0.434904
48.00	0.437362
48.03	0.440062
48.06	0.442326
48.09	0.444867
48.12	0.446922
48.15	0.448816
48.18	0.450519
48.21	0.452143
48.24	0.453872
48.27	0.455211
48.30	0.456445
48.33	0.457729
48.36	0.458516	7	0.984
48.39	0.459414
48.42	0.459969
48.45	0.460340
48.48	0.460578
48.51	0.460692
48.54	0.460743
48.57	0.460673
48.60	0.460413
48.63	0.460007
48.66	0.459505
48.69	0.458820
48.72	0.458249
48.75	0.457311
48.78	0.456368
48.81	0.455271
48.84	0.453847
48.87	0.452562
48.90	0.451233
48.93	0.449850
48.96	0.448359
48.96	0.448099
48.99	0.446501
49.02	0.444823
49.05	0.442808
49.08	0.441648
49.11	0.439246
49.14	0.437261
49.17	0.435307
49.20	0.432922
49.23	0.430819
49.26	0.428310
49.29	0.426492
49.32	0.424313
49.35	0.421791
49.38	0.419637
49.41	0.417132
49.44	0.414953
49.47	0.412770
49.50	0.410597
49.53	0.408412
49.56	0.405868
49.59	0.403676
49.62	0.401513
49.65	0.398991
49.68	0.397196
49.71	0.394668
49.74	0.392546
49.77	0.390132
49.80	0.388058
49.83	0.386009
49.86	0.383994
49.89	0.381993
49.92	0.379709
49.95	0.377815
49.98	0.375900
50.01	0.373651
50.04	0.372100
50.07	0.370003
50.10	0.368249
50.13	0.366511
50.16	0.364465
50.19	0.362768
50.22	0.361141
50.25	0.359501
50.28	0.357585
50.31	0.356005
50.34	0.354445
50.37	0.352681
50.40	0.351254
50.43	0.349798
50.46	0.348316
50.49	0.346857
50.52	0.345221
50.55	0.343857
50.58	0.342360
50.61	0.341364
50.64	0.340184
50.67	0.338791
50.70	0.337630
50.73	0.336308
50.76	0.335220
50.79	0.334309
50.82	0.333040
50.85	0.331949
50.88	0.330658
50.91	0.329596
50.94	0.328457
50.97	0.327537
51.00	0.326817
51.03	0.325799
51.06	0.324923
51.09	0.323905
51.12	0.323033
51.15	0.322167
51.18	0.321304
51.21	0.320448
51.24	0.319474
51.27	0.318722
51.30	0.318234
51.33	0.317086
51.36	0.316489
51.39	0.315690
51.42	0.315040
51.45	0.314345
51.48	0.313742
51.51	0.313124
51.54	0.312461
51.57	0.312023
51.60	0.311459
51.63	0.311002
51.66	0.310716
51.69	0.310060
51.72	0.309632
51.75	0.309216
51.78	0.308870
51.81	0.308556
51.84	0.308271
51.87	0.307874
51.90	0.307563
51.93	0.307351
51.96	0.307116
51.99	0.306837
52.02	0.306656
52.05	0.306539
52.08	0.306479
52.11	0.306434
52.14	0.306428
52.17	0.306437
52.20	0.306456
52.23	0.306533
52.26	0.306672
52.29	0.306828
52.32	0.307027
52.35	0.307392
52.38	0.307605
52.41	0.308068
52.44	0.308375
52.47	0.308794
52.50	0.309286
52.53	0.309809
52.56	0.310298
52.59	0.311068
52.62	0.311788
52.65	0.312474
52.68	0.313099
52.71	0.314031
52.74	0.314580
52.77	0.315896
52.80	0.316800
52.83	0.317695
52.86	0.318706
52.89	0.319417
52.92	0.320467
52.95	0.321460
52.98	0.322500
53.01	0.323759
53.04	0.324838
53.07	0.325548
53.10	0.326966
53.13	0.328143
53.16	0.329507
53.19	0.330662
53.22	0.331981
53.25	0.332457
53.28	0.334071
53.31	0.335191
53.34	0.336235
53.37	0.337446
53.40	0.338503
53.43	0.339514
53.46	0.340472
53.49	0.341402
53.52	0.342439
53.55	0.343318
53.58	0.344326
53.61	0.344831
53.64	0.345611
53.67	0.346486
53.70	0.347121
53.73	0.347777
53.76	0.348291
53.79	0.348767
53.82	0.349040
53.85	0.349335
53.88	0.349620
53.91	0.349868
53.94	0.350099
53.97	0.350137
54.00	0.350124
54.03	0.350020
54.06	0.349909
54.09	0.349665
54.12	0.349373
54.15	0.349021
54.18	0.348539
54.21	0.348167
54.24	0.347644
54.27	0.347130
54.30	0.346559
54.33	0.345842
54.36	0.345141
54.39	0.344377
54.42	0.343613
54.45	0.342753
54.48	0.342264
54.51	0.341224
54.54	0.340104
54.57	0.339292
54.60	0.338157
54.63	0.337142
54.66	0.336114
54.69	0.334982
54.72	0.333983
54.75	0.332929
54.78	0.331870
54.81	0.330785
54.84	0.329542
54.87	0.328422
54.90	0.327055
54.93	0.325916
54.96	0.325184
54.99	0.323724
55.02	0.322573
55.05	0.321298
55.08	0.320219
55.11	0.318963
55.14	0.318491
55.17	0.317086
55.20	0.315703
55.23	0.314608
55.26	0.313362	8	0.984
55.29	0.312388
55.32	0.311979
55.35	0.310507
55.38	0.309448
55.41	0.308290
55.44	0.307335
55.47	0.306425
55.50	0.305552
55.53	0.304696
55.56	0.303697
55.59	0.302840
55.62	0.301940
55.65	0.301442
55.68	0.300452
55.71	0.299646
55.74	0.298882
55.77	0.298048
55.80	0.297350
55.83	0.296662
55.86	0.295872
55.86	0.295764
55.89	0.295336
55.92	0.294584
55.95	0.293988
55.98	0.293636
56.01	0.292836
56.04	0.292272
56.07	0.291697
56.10	0.291155
56.13	0.290571
56.16	0.290254
56.19	0.289658
56.22	0.289131
56.25	0.288681
56.28	0.288269
56.31	0.287936
56.34	0.287641
56.37	0.287282
56.40	0.286987
56.43	0.286645
56.46	0.286381
56.49	0.286093
56.52	0.285912
56.55	0.285683
56.58	0.285468
56.61	0.285312
56.64	0.285230
56.67	0.285163
56.70	0.285135
56.73	0.285109
56.76	0.285192
56.79	0.285338
56.82	0.285420
56.85	0.285525
56.88	0.285683
56.91	0.285950
56.94	0.286242
56.97	0.286508
57.00	0.286765
57.03	0.286940
57.06	0.287339
57.09	0.287771
57.12	0.288167
57.15	0.288598
57.18	0.289122
57.21	0.289309
57.24	0.289975
57.27	0.290479
57.30	0.291152
57.33	0.291716
57.36	0.292249
57.39	0.292617
57.42	0.293379
57.45	0.294048
57.48	0.294635
57.51	0.295228
57.54	0.295881
57.57	0.296465
57.60	0.297071
57.63	0.297696
57.66	0.298333
57.69	0.299056
57.72	0.299710
57.75	0.300433
57.78	0.300893
57.81	0.301477
57.84	0.302193
57.87	0.302780
57.90	0.303307
57.93	0.304084
57.96	0.304633
57.99	0.305156
58.02	0.305638
58.05	0.306171
58.08	0.306453
58.11	0.307116
58.14	0.307554
58.17	0.307903
58.20	0.308309
58.23	0.308613
58.26	0.309000
58.29	0.309305
58.32	0.309508
58.35	0.309666
58.38	0.309847
58.41	0.310050
58.44	0.310133
58.47	0.310237
58.50	0.310244
58.53	0.310250
58.56	0.310250
58.59	0.310231
58.62	0.310206
58.65	0.310123
58.68	0.309993
58.71	0.309873
58.74	0.309781
58.77	0.309628
58.80	0.309521
[truncated: 554 more rows]
