# Supplementary material for: Genotoxic stress triggers Scd6-dependent regulation of translation to modulate the DNA damage response
Source: EMBO Rep. 2025 Apr 24;26(10):2715–39. doi: 10.1038/s44319-025-00443-3 (PMC12116771; doi:10.1038/s44319-025-00443-3)
Supplement: Supplementary file 5 — Source data Fig. 2 [file 44319_2025_443_MOESM5_ESM.zip › Figure 2/2D/scd6 -HU.csv]

Gradient Profiler Text Data File: scd6 ctrl.csv
Version: 2.02
Date: 2024-03-21
Time: 17:36:20
User: swati
Experiment name:
UV Unit: EM-1
Rotor Manufacturer: Beckman
Rotor Model: SW41Ti
Speed: 39 rpm
Gradient: sucrose 10.0% to 50.0% w/v
Time: 2
w2t: x 10^0
Sample Volume: 13 ml
Number of Tubes: 2
Volume per mm: 0.143 ml/mm
Temperature: 4.0 deg C
Absorbance Units Full Scale (AUFS): 2.00
Event Mark-triggered gradient; (with distance; auto start and stop)
Delay: Event with Delay
UV Wavelength: 254 nm
Samples / sec: 10 Hz
EM1 Speed: 0.30 mm/sec
Distance: 6.91 mm
Number: 11
Dead Volume: 0.086740 ml; Distance due to Dead Volume: 0.61 mm
Length of Tubing: 74 mm
Total Distance: 76.01 mm
Data Columns:
Distance(mm)	Absorbance	Fraction Number	Fraction Volume(ml)
0.00	1.805456	R	0.173
0.03	1.806528
0.06	1.807965
0.09	1.809186
0.12	1.810661
0.15	1.811904
0.18	1.812976
0.21	1.814404
0.24	1.815333
0.27	1.816694
0.30	1.817985
0.33	1.819289
0.36	1.820754
0.39	1.821959
0.42	1.823139
0.45	1.824173
0.48	1.825065
0.51	1.825972
0.54	1.826609
0.57	1.827107
0.60	1.827317
0.60	1.827352
0.63	1.827469
0.66	1.827386
0.69	1.827069
0.72	1.826438
0.75	1.825696
0.78	1.824722
0.81	1.823485
0.84	1.821966
0.87	1.819882
0.90	1.817788
0.93	1.815073
0.96	1.812507
0.99	1.810207
1.02	1.806709
1.05	1.803381
1.08	1.799147
1.11	1.795267
1.14	1.790414
1.17	1.786757
1.20	1.782132
1.23	1.776471
1.26	1.771316
1.29	1.765096
1.32	1.759463
1.35	1.753569
1.38	1.747432
1.41	1.740945
1.44	1.733132
1.47	1.726094
1.50	1.718840
1.53	1.710117
1.56	1.703691
1.59	1.694590
1.62	1.686318
1.65	1.677703
1.68	1.667343
1.71	1.658237
1.74	1.648873
1.77	1.639459
1.80	1.628081
1.83	1.618150
1.86	1.608104
1.89	1.596114
1.92	1.587239
1.95	1.574808
1.98	1.563834
2.01	1.552633
2.04	1.539276
2.07	1.527502
2.10	1.515366
2.13	1.503386
2.16	1.491333
2.19	1.477183
2.22	1.465002
2.25	1.450707
2.28	1.439468
2.31	1.428072
2.34	1.413557
2.37	1.401145
2.40	1.386538
2.43	1.375059
2.46	1.359060
2.49	1.348459
2.52	1.335851
2.55	1.321260
2.58	1.308794
2.61	1.295174
2.64	1.281925
2.67	1.269691
2.70	1.257466
2.73	1.245238
2.76	1.230777
2.79	1.218372
2.82	1.205703
2.85	1.190805
2.88	1.180147
2.91	1.165217
2.94	1.152380
2.97	1.137719
3.00	1.125054
3.03	1.112290
3.06	1.099437
3.09	1.086508
3.12	1.071403
3.15	1.058757
3.18	1.045961
3.21	1.030869
3.24	1.020091
3.27	1.005088
3.30	0.992292
3.33	0.979849
3.36	0.965286
3.39	0.952808
3.42	0.940469
3.45	0.928340
3.48	0.916280
3.51	0.902609
3.54	0.890933
3.57	0.877414
3.60	0.865938
3.63	0.854424
3.66	0.843148
3.69	0.831846
3.72	0.818819
3.75	0.807800
3.78	0.795122
3.81	0.787242
3.84	0.775306
3.87	0.762708
3.90	0.752123
3.93	0.739847
3.96	0.729313
3.99	0.720499
4.02	0.708534
4.05	0.698327
4.08	0.686530
4.11	0.676539
4.14	0.665872
4.17	0.657171
4.20	0.647744
4.23	0.636880
4.26	0.627653
4.29	0.617014
4.32	0.608031
4.35	0.599359
4.38	0.590795
4.41	0.582447
4.44	0.572921
4.47	0.564906
4.50	0.556919
4.53	0.547920
4.56	0.541548
4.59	0.532822
4.62	0.525532
4.65	0.518427
4.68	0.510260
4.71	0.503443
4.74	0.495615
4.77	0.490188
4.80	0.482819
4.83	0.476643
4.86	0.470731
4.89	0.463899
4.92	0.458154
4.95	0.452530
4.98	0.447002
5.01	0.441736
5.04	0.435653
5.07	0.430524
5.10	0.424728
5.13	0.420719
5.16	0.415939
5.19	0.410566
5.22	0.406017
5.25	0.400831
5.28	0.396505
5.31	0.392619
5.34	0.388020
5.37	0.383855
5.40	0.379091
5.43	0.375107
5.46	0.370561
5.49	0.366714
5.52	0.363596
5.55	0.359282
5.58	0.355736
5.61	0.351714
5.64	0.348361
5.67	0.345392
5.70	0.341950
5.73	0.338810
5.76	0.335213
5.79	0.332184
5.82	0.329228
5.85	0.325802
5.88	0.323458
5.91	0.320248
5.94	0.317565
5.97	0.314577
6.00	0.312115
6.03	0.309730
6.06	0.306954
6.09	0.305026
6.12	0.302374
6.15	0.300135
6.18	0.297937
6.21	0.295361
6.24	0.293207
6.27	0.291123
6.30	0.289081
6.33	0.287063
6.36	0.284811
6.39	0.282864
6.42	0.280621
6.45	0.279070
6.48	0.277005
6.51	0.275352
6.54	0.273684
6.57	0.271762
6.60	0.270166
6.63	0.268587
6.66	0.267052
6.69	0.265608
6.72	0.263965
6.75	0.262582
6.78	0.260999
6.81	0.259648
6.84	0.258538
6.87	0.257101
6.90	0.255918	1	0.984
6.93	0.254567
6.96	0.253434
6.99	0.252293
7.02	0.251151
7.05	0.250044
7.08	0.248775
7.11	0.247693
7.14	0.246443
7.17	0.245438
7.20	0.244737
7.23	0.243544
7.26	0.242628
7.29	0.241590
7.32	0.240690
7.35	0.239776
7.38	0.238939
7.41	0.237959
7.44	0.236940
7.47	0.236097
7.50	0.235259
7.50	0.235123
7.53	0.234425
7.56	0.233626
7.59	0.232855
7.62	0.232087
7.65	0.231218
7.68	0.230508
7.71	0.229854
7.74	0.229169
7.77	0.228665
7.80	0.227970
7.83	0.227409
7.86	0.226812
7.89	0.226102
7.92	0.225531
7.95	0.224979
7.98	0.224379
8.01	0.223774
8.04	0.223123
8.07	0.222632
8.10	0.222045
8.13	0.221496
8.16	0.221030
8.19	0.220396
8.22	0.219821
8.25	0.219114
8.28	0.218480
8.31	0.217718
8.34	0.217170
8.37	0.216526
8.40	0.215784
8.43	0.215149
8.46	0.214429
8.49	0.213845
8.52	0.213344
8.55	0.212666
8.58	0.212107
8.61	0.211438
8.64	0.210829
8.67	0.210236
8.70	0.209754
8.73	0.209218
8.76	0.208682
8.79	0.208317
8.82	0.207943
8.85	0.207609
8.88	0.207321
8.91	0.207061
8.94	0.206756
8.97	0.206404
9.00	0.206122
9.03	0.205840
9.06	0.205548
9.09	0.205342
9.12	0.205120
9.15	0.204885
9.18	0.204606
9.21	0.204292
9.24	0.204022
9.27	0.203727
9.30	0.203518
9.33	0.203223
9.36	0.202880
9.39	0.202633
9.42	0.202325
9.45	0.202068
9.48	0.201821
9.51	0.201602
9.54	0.201380
9.57	0.201139
9.60	0.200926
9.63	0.200698
9.66	0.200533
9.69	0.200270
9.72	0.200010
9.75	0.199778
9.78	0.199534
9.81	0.199315
9.84	0.199134
9.87	0.198868
9.90	0.198652
9.93	0.198379
9.96	0.198151
9.99	0.197887
10.02	0.197672
10.05	0.197497
10.08	0.197266
10.11	0.197060
10.14	0.196784
10.17	0.196552
10.20	0.196336
10.23	0.196146
10.26	0.195956
10.29	0.195696
10.32	0.195451
10.35	0.195233
10.38	0.194938
10.41	0.194744
10.44	0.194579
10.47	0.194471
10.50	0.194338
10.53	0.194126
10.56	0.193888
10.59	0.193637
10.62	0.193402
10.65	0.193180
10.68	0.193044
10.71	0.192895
10.74	0.192682
10.77	0.192489
10.80	0.192276
10.83	0.192108
10.86	0.191981
10.89	0.191791
10.92	0.191642
10.95	0.191487
10.98	0.191328
11.01	0.191138
11.04	0.190941
11.07	0.190751
11.10	0.190573
11.13	0.190411
11.16	0.190218
11.19	0.190069
11.22	0.189939
11.25	0.189739
11.28	0.189564
11.31	0.189336
11.34	0.189136
11.37	0.189025
11.40	0.188854
11.43	0.188692
11.46	0.188480
11.49	0.188286
11.52	0.188127
11.55	0.187975
11.58	0.187791
11.61	0.187604
11.64	0.187503
11.67	0.187363
11.70	0.187163
11.73	0.187052
11.76	0.186947
11.79	0.186821
11.82	0.186656
11.85	0.186567
11.88	0.186491
11.91	0.186411
11.94	0.186243
11.97	0.186040
12.00	0.185939
12.03	0.185904
12.06	0.185882
12.09	0.185787
12.12	0.185637
12.15	0.185507
12.18	0.185457
12.21	0.185412
12.24	0.185349
12.27	0.185200
12.30	0.185089
12.33	0.184962
12.36	0.184914
12.39	0.184876
12.42	0.184864
12.45	0.184876
12.48	0.184879
12.51	0.184883
12.54	0.184886
12.57	0.184889
12.60	0.184892
12.63	0.184898
12.66	0.184930
12.69	0.185006
12.72	0.185155
12.75	0.185238
12.78	0.185330
12.81	0.185466
12.84	0.185622
12.87	0.185755
12.90	0.185882
12.93	0.186037
12.96	0.186218
12.99	0.186469
13.02	0.186691
13.05	0.186878
13.08	0.187119
13.11	0.187341
13.14	0.187652
13.17	0.187934
13.20	0.188204
13.23	0.188521
13.26	0.188879
13.29	0.189345
13.32	0.189764
13.35	0.190186
13.38	0.190694
13.41	0.191096
13.44	0.191559
13.47	0.191975
13.50	0.192467
13.53	0.192895
13.56	0.193342
13.59	0.193954
13.62	0.194443
13.65	0.195084
13.68	0.195591
13.71	0.196083
13.74	0.196669
13.77	0.197212
13.80	0.197745	2	0.984
13.83	0.198274
13.86	0.198855
13.89	0.199575
13.92	0.200136
13.95	0.200755
13.98	0.201209
14.01	0.201776
14.04	0.202411
14.07	0.202921
14.10	0.203527
14.13	0.204104
14.16	0.204780
14.19	0.205221
14.22	0.205716
14.25	0.206246
14.28	0.206683
14.31	0.207105
14.34	0.207413
14.37	0.207689
14.40	0.208079
14.40	0.208133
14.43	0.208339
14.46	0.208542
14.49	0.208720
14.52	0.208881
14.55	0.209002
14.58	0.209135
14.61	0.209300
14.64	0.209411
14.67	0.209509
14.70	0.209551
14.73	0.209589
14.76	0.209620
14.79	0.209601
14.82	0.209475
14.85	0.209322
14.88	0.209189
14.91	0.209116
14.94	0.209097
14.97	0.209027
15.00	0.208891
15.03	0.208726
15.06	0.208482
15.09	0.208288
15.12	0.208073
15.15	0.207857
15.18	0.207635
15.21	0.207372
15.24	0.207124
15.27	0.206877
15.30	0.206690
15.33	0.206376
15.36	0.206119
15.39	0.205859
15.42	0.205491
15.45	0.205110
15.48	0.204682
15.51	0.204447
15.54	0.204168
15.57	0.203775
15.60	0.203416
15.63	0.203045
15.66	0.202744
15.69	0.202474
15.72	0.202030
15.75	0.201630
15.78	0.201240
15.81	0.200948
15.84	0.200571
15.87	0.200216
15.90	0.199883
15.93	0.199404
15.96	0.198994
15.99	0.198585
16.02	0.198281
16.05	0.197957
16.08	0.197596
16.11	0.197218
16.14	0.196825
16.17	0.196530
16.20	0.196213
16.23	0.195781
16.26	0.195461
16.29	0.195090
16.32	0.194795
16.35	0.194471
16.38	0.194053
16.41	0.193726
16.44	0.193459
16.47	0.193164
16.50	0.192806
16.53	0.192543
16.56	0.192219
16.59	0.191867
16.62	0.191598
16.65	0.191328
16.68	0.191071
16.71	0.190820
16.74	0.190484
16.77	0.190205
16.80	0.189916
16.83	0.189717
16.86	0.189488
16.89	0.189146
16.92	0.188832
16.95	0.188540
16.98	0.188315
17.01	0.188099
17.04	0.187880
17.07	0.187645
17.10	0.187382
17.13	0.187150
17.16	0.186894
17.19	0.186716
17.22	0.186513
17.25	0.186259
17.28	0.186043
17.31	0.185777
17.34	0.185545
17.37	0.185314
17.40	0.185117
17.43	0.184984
17.46	0.184832
17.49	0.184664
17.52	0.184527
17.55	0.184378
17.58	0.184248
17.61	0.184039
17.64	0.183823
17.67	0.183579
17.70	0.183417
17.73	0.183259
17.76	0.183113
17.79	0.183008
17.82	0.182938
17.85	0.182837
17.88	0.182681
17.91	0.182519
17.94	0.182386
17.97	0.182237
18.00	0.182094
18.03	0.181983
18.06	0.181891
18.09	0.181765
18.12	0.181619
18.15	0.181536
18.18	0.181447
18.21	0.181343
18.24	0.181190
18.27	0.181054
18.30	0.180981
18.33	0.180946
18.36	0.180934
18.39	0.180895
18.42	0.180788
18.45	0.180648
18.48	0.180521
18.51	0.180451
18.54	0.180404
18.57	0.180388
18.60	0.180391
18.63	0.180420
18.66	0.180426
18.69	0.180407
18.72	0.180391
18.75	0.180388
18.78	0.180388
18.81	0.180385
18.84	0.180388
18.87	0.180391
18.90	0.180394
18.93	0.180388
18.96	0.180388
18.99	0.180388
19.02	0.180388
19.05	0.180423
19.08	0.180540
19.11	0.180680
19.14	0.180788
19.17	0.180829
19.20	0.180842
19.23	0.180880
19.26	0.180972
19.29	0.181117
19.32	0.181244
19.35	0.181346
19.38	0.181428
19.41	0.181562
19.44	0.181695
19.47	0.181752
19.50	0.181822
19.53	0.181933
19.56	0.182088
19.59	0.182228
19.62	0.182345
19.65	0.182513
19.68	0.182665
19.71	0.182805
19.74	0.183005
19.77	0.183154
19.80	0.183252
19.83	0.183309
19.86	0.183404
19.89	0.183573
19.92	0.183690
19.95	0.183766
19.98	0.183858
20.01	0.184013
20.04	0.184137
20.07	0.184248
20.10	0.184343
20.13	0.184372
20.16	0.184375
20.19	0.184435
20.22	0.184518
20.25	0.184641
20.28	0.184708
20.31	0.184759
20.34	0.184791
20.37	0.184870
20.40	0.184994
20.43	0.185120
20.46	0.185238
20.49	0.185298
20.52	0.185323
20.55	0.185301
20.58	0.185308
20.61	0.185393
20.64	0.185511
20.67	0.185644
20.70	0.185714
20.73	0.185768	3	0.989
20.76	0.185787
20.79	0.185821
20.82	0.185961
20.85	0.186091
20.88	0.186189
20.91	0.186259
20.94	0.186310
20.97	0.186399
21.00	0.186516
21.03	0.186624
21.06	0.186716
21.09	0.186833
21.12	0.187005
21.15	0.187128
21.18	0.187388
21.21	0.187547
21.24	0.187687
21.27	0.187883
21.30	0.188058
21.33	0.188286
21.34	0.188324
21.36	0.188508
21.39	0.188784
21.42	0.189101
21.45	0.189425
21.48	0.189866
21.51	0.190275
21.54	0.190614
21.57	0.191084
21.60	0.191490
21.63	0.191981
21.66	0.192419
21.69	0.192923
21.72	0.193310
21.75	0.193831
21.78	0.194503
21.81	0.195125
21.84	0.195880
21.87	0.196527
21.90	0.197098
21.93	0.197957
21.96	0.198731
21.99	0.199689
22.02	0.200552
22.05	0.201440
22.08	0.202458
22.11	0.203166
22.14	0.204171
22.17	0.205100
22.20	0.206122
22.23	0.207349
22.26	0.208409
22.29	0.209456
22.32	0.210537
22.35	0.211812
22.38	0.212916
22.41	0.213988
22.44	0.215238
22.47	0.216304
22.50	0.217389
22.53	0.218537
22.56	0.219707
22.59	0.221065
22.62	0.222235
22.65	0.223612
22.68	0.224576
22.71	0.225718
22.74	0.227072
22.77	0.228195
22.80	0.229496
22.83	0.230596
22.86	0.231713
22.89	0.232817
22.92	0.233870
22.95	0.235009
22.98	0.235954
23.01	0.237020
23.04	0.237746
23.07	0.238602
23.10	0.239608
23.13	0.240493
23.16	0.241530
23.19	0.242333
23.22	0.243049
23.25	0.243725
23.28	0.244347
23.31	0.245035
23.34	0.245644
23.37	0.246234
23.40	0.246859
23.43	0.247259
23.46	0.247693
23.49	0.248007
23.52	0.248404
23.55	0.248711
23.58	0.248975
23.61	0.249228
23.64	0.249450
23.67	0.249723
23.70	0.249917
23.73	0.250050
23.76	0.250139
23.79	0.250164
23.82	0.250174
23.85	0.250161
23.88	0.250126
23.91	0.250117
23.94	0.250072
23.97	0.249948
24.00	0.249818
24.03	0.249603
24.06	0.249403
24.09	0.249181
24.12	0.248952
24.15	0.248746
24.18	0.248521
24.21	0.248264
24.24	0.247950
24.27	0.247595
24.30	0.247347
24.33	0.247046
24.36	0.246770
24.39	0.246421
24.42	0.246079
24.45	0.245758
24.48	0.245346
24.51	0.244965
24.54	0.244572
24.57	0.244312
24.60	0.243966
24.63	0.243582
24.66	0.243202
24.69	0.242729
24.72	0.242358
24.75	0.242098
24.78	0.241768
24.81	0.241441
24.84	0.240978
24.87	0.240569
24.90	0.240236
24.93	0.239951
24.96	0.239652
24.99	0.239322
25.02	0.239059
25.05	0.238755
25.08	0.238371
25.11	0.238133
25.14	0.237828
25.17	0.237597
25.20	0.237315
25.23	0.237099
25.26	0.236956
25.29	0.236823
25.32	0.236674
25.35	0.236518
25.38	0.236373
25.41	0.236220
25.44	0.236068
25.47	0.235973
25.50	0.235900
25.53	0.235824
25.56	0.235713
25.59	0.235545
25.62	0.235431
25.65	0.235361
25.68	0.235342
25.71	0.235361
25.74	0.235386
25.77	0.235380
25.80	0.235339
25.83	0.235351
25.86	0.235494
25.89	0.235621
25.92	0.235722
25.95	0.235814
25.98	0.235875
26.01	0.235960
26.04	0.236065
26.07	0.236151
26.10	0.236287
26.13	0.236474
26.16	0.236693
26.19	0.236931
26.22	0.237229
26.25	0.237521
26.28	0.237797
26.31	0.238155
26.34	0.238425
26.37	0.238736
26.40	0.239043
26.43	0.239335
26.46	0.239808
26.49	0.240236
26.52	0.240731
26.55	0.241146
26.58	0.241559
26.61	0.242079
26.64	0.242523
26.67	0.243205
26.70	0.243842
26.73	0.244493
26.76	0.245260
26.79	0.245961
26.82	0.246719
26.85	0.247519
26.88	0.248401
26.91	0.249549
26.94	0.250551
26.97	0.251829
27.00	0.252886
27.03	0.254456
27.06	0.255909
27.09	0.257542
27.12	0.259651
27.15	0.261615
27.18	0.263721
27.21	0.265948
27.24	0.268406
27.27	0.271587
27.30	0.274613
27.33	0.278524
27.36	0.282217
27.39	0.285576
27.42	0.290679
27.45	0.295450
27.48	0.301518
27.51	0.307196
27.54	0.314396
27.57	0.319969
27.60	0.327099
27.63	0.336073	4	0.983
27.66	0.344380
27.69	0.354736
27.72	0.364176
27.75	0.372531
27.78	0.384968
27.81	0.396257
27.84	0.410179
27.87	0.422746
27.90	0.435773
27.93	0.451649
27.96	0.463451
27.99	0.480634
28.02	0.495916
28.05	0.511716
28.08	0.530595
28.11	0.547146
28.14	0.564024
28.17	0.581273
28.20	0.601868
28.23	0.619882
28.23	0.622917
28.26	0.638012
28.29	0.659341
28.32	0.674674
28.35	0.696205
28.38	0.714792
28.41	0.733256
28.44	0.754708
28.47	0.772969
28.50	0.791084
28.53	0.808939
28.56	0.826600
28.59	0.846761
28.62	0.863740
28.65	0.883063
28.68	0.899155
28.71	0.914827
28.74	0.929964
28.77	0.944640
28.80	0.961137
28.83	0.974682
28.86	0.989698
28.89	0.999879
28.92	1.011460
28.95	1.024335
28.98	1.034847
29.01	1.046494
29.04	1.055883
29.07	1.063309
29.10	1.072907
29.13	1.080548
29.16	1.088808
29.19	1.095269
29.22	1.101239
29.25	1.107532
29.28	1.111563
29.31	1.116610
29.34	1.120362
29.37	1.124080
29.40	1.126690
29.43	1.128768
29.46	1.130370
29.49	1.131508
29.52	1.132247
29.55	1.132406
29.58	1.132133
29.61	1.131280
29.64	1.130319
29.67	1.128403
29.70	1.126240
29.73	1.123705
29.76	1.120324
29.79	1.117041
29.82	1.113435
29.85	1.109536
29.88	1.104563
29.91	1.100008
29.94	1.095247
29.97	1.089436
30.00	1.084199
30.03	1.078645
30.06	1.072907
30.09	1.066982
30.12	1.059816
30.15	1.053444
30.18	1.045876
30.21	1.040303
30.24	1.033470
30.27	1.025318
30.30	1.018182
30.33	1.009744
30.36	1.002449
30.39	0.996282
30.42	0.987610
30.45	0.980080
30.48	0.971265
30.51	0.963754
30.54	0.955016
30.57	0.948723
30.60	0.941218
30.63	0.932450
30.66	0.924996
30.69	0.916340
30.72	0.908943
30.75	0.901648
30.78	0.894362
30.81	0.887120
30.84	0.878762
30.87	0.871689
30.90	0.864663
30.93	0.856549
30.96	0.850786
30.99	0.842770
31.02	0.835906
31.05	0.827923
31.08	0.821189
31.11	0.814531
31.14	0.807946
31.17	0.801399
31.20	0.793869
31.23	0.787445
31.26	0.781092
31.29	0.773765
31.32	0.767589
31.35	0.761524
31.38	0.755593
31.41	0.749725
31.44	0.742962
31.47	0.737237
31.50	0.730687
31.53	0.726053
31.56	0.720527
31.59	0.714136
31.62	0.708772
31.65	0.702568
31.68	0.697305
31.71	0.692065
31.74	0.686860
31.77	0.681801
31.80	0.675961
31.83	0.671001
31.86	0.665364
31.89	0.661386
31.92	0.656654
31.95	0.651163
31.98	0.646472
32.01	0.641070
32.04	0.636522
32.07	0.632059
32.10	0.627688
32.13	0.623342
32.16	0.618391
32.19	0.614182
32.22	0.609332
32.25	0.605272
32.28	0.601929
32.31	0.597285
32.34	0.593345
32.37	0.588873
32.40	0.585092
32.43	0.581349
32.46	0.577051
32.49	0.574044
32.52	0.569844
32.55	0.566194
32.58	0.562568
32.61	0.558495
32.64	0.555095
32.67	0.551704
32.70	0.548285
32.73	0.544875
32.76	0.540942
32.79	0.537614
32.82	0.533786
32.85	0.531058
32.88	0.527283
32.91	0.524118
32.94	0.520993
32.97	0.517384
33.00	0.514332
33.03	0.511271
33.06	0.508214
33.09	0.505235
33.12	0.501813
33.15	0.498853
33.18	0.495431
33.21	0.492548
33.24	0.490146
33.27	0.486870
33.30	0.484142
33.33	0.480992
33.36	0.478239
33.39	0.475019
33.42	0.472742
33.45	0.470116
33.48	0.467128
33.51	0.464593
33.54	0.461615
33.57	0.459055
33.60	0.456914
33.63	0.454002
33.66	0.451496
33.69	0.448550
33.72	0.446072
33.75	0.443627
33.78	0.441222
33.81	0.438844
33.84	0.436062
33.87	0.433714
33.90	0.431361
33.93	0.428582
33.96	0.426251
33.99	0.423964
34.02	0.421750
34.05	0.419171
34.08	0.416906
34.11	0.414692
34.14	0.412174
34.17	0.410385
34.20	0.407844
34.23	0.405668
34.26	0.403502
34.29	0.401021
34.32	0.398972
34.35	0.396964
34.38	0.394988
34.41	0.392987
34.44	0.390681
34.47	0.388743
34.50	0.386500
34.53	0.384584
34.56	0.382707	5	0.988
34.59	0.380816
34.62	0.378903
34.65	0.376718
34.68	0.374900
34.71	0.372820
34.74	0.371338
34.77	0.369587
34.80	0.367542
34.83	0.365775
34.86	0.363707
34.89	0.361959
34.92	0.360503
34.95	0.358530
34.98	0.356919
35.01	0.355051
35.04	0.353385
35.07	0.351714
35.10	0.350080
35.13	0.348488
35.16	0.346667
35.16	0.346404
35.19	0.345110
35.22	0.343311
35.25	0.341779
35.28	0.340282
35.31	0.338782
35.34	0.337234
35.37	0.335426
35.40	0.333865
35.43	0.332365
35.46	0.330687
35.49	0.329466
35.52	0.327753
35.55	0.326322
35.58	0.324857
35.61	0.323112
35.64	0.321666
35.67	0.320289
35.70	0.318951
35.73	0.317374
35.76	0.315950
35.79	0.314494
35.82	0.312835
35.85	0.311490
35.88	0.310174
35.91	0.308861
35.94	0.307532
35.97	0.305978
36.00	0.304677
36.03	0.303164
36.06	0.302079
36.09	0.300760
36.12	0.299253
36.15	0.298045
36.18	0.296665
36.21	0.295450
36.24	0.294422
36.27	0.293030
36.30	0.291866
36.33	0.290464
36.36	0.289284
36.39	0.287951
36.42	0.287022
36.45	0.285966
36.48	0.284776
36.51	0.283730
36.54	0.282527
36.57	0.281535
36.60	0.280583
36.63	0.279673
36.66	0.278781
36.69	0.277754
36.72	0.276818
36.75	0.275812
36.78	0.274648
36.81	0.273852
36.84	0.272780
36.87	0.271901
36.90	0.271004
36.93	0.270242
36.96	0.269446
36.99	0.268625
37.02	0.267794
37.05	0.266849
37.08	0.266090
37.11	0.265316
37.14	0.264390
37.17	0.263743
37.20	0.262903
37.23	0.262202
37.26	0.261526
37.29	0.260743
37.32	0.260089
37.35	0.259363
37.38	0.258903
37.41	0.258348
37.44	0.257669
37.47	0.257117
37.50	0.256495
37.53	0.256010
37.56	0.255579
37.59	0.255141
37.62	0.254690
37.65	0.254193
37.68	0.253840
37.71	0.253479
37.74	0.253209
37.77	0.252905
37.80	0.252591
37.83	0.252321
37.86	0.252067
37.89	0.251953
37.92	0.251909
37.95	0.251883
37.98	0.251883
38.01	0.251883
38.04	0.251883
38.07	0.251937
38.10	0.252045
38.13	0.252172
38.16	0.252467
38.19	0.252860
38.22	0.253460
38.25	0.254028
38.28	0.254659
38.31	0.255372
38.34	0.256169
38.37	0.257161
38.40	0.258123
38.43	0.259198
38.46	0.260578
38.49	0.261612
38.52	0.262934
38.55	0.264612
38.58	0.266236
38.61	0.268339
38.64	0.270315
38.67	0.272764
38.70	0.274610
38.73	0.277398
38.76	0.279939
38.79	0.282654
38.82	0.286096
38.85	0.289265
38.88	0.292563
38.91	0.296024
38.94	0.299662
38.97	0.304163
39.00	0.308201
39.03	0.313092
39.06	0.317444
39.09	0.321196
39.12	0.326687
39.15	0.331616
39.18	0.337611
39.21	0.342959
39.24	0.349312
39.27	0.353928
39.30	0.359526
39.33	0.366194
39.36	0.371963
39.39	0.378796
39.42	0.384711
39.45	0.389704
39.48	0.396733
39.51	0.402756
39.54	0.409804
39.57	0.415882
39.60	0.421877
39.63	0.427812
39.66	0.433635
39.69	0.440331
39.72	0.446028
39.75	0.451576
39.78	0.457885
39.81	0.463175
39.84	0.468368
39.87	0.473424
39.90	0.479118
39.93	0.483777
39.96	0.488294
39.99	0.493372
40.02	0.496846
40.05	0.501524
40.08	0.505327
40.11	0.508905
40.14	0.512813
40.17	0.516004
40.20	0.519052
40.23	0.521901
40.26	0.524508
40.29	0.527283
40.32	0.529424
40.35	0.531677
40.38	0.533110
40.41	0.534906
40.44	0.536219
40.47	0.537354
40.50	0.538417
40.53	0.539051
40.56	0.539457
40.59	0.539695
40.62	0.539778
40.65	0.539610
40.68	0.539197
40.71	0.538480
40.74	0.537703
40.77	0.536904
40.80	0.535534
40.83	0.534198
40.86	0.532444
40.89	0.530766
40.92	0.528936
40.95	0.527312
40.98	0.524743
41.01	0.522116
41.04	0.519737
41.07	0.516851
41.10	0.514282
41.13	0.511605
41.16	0.508886
41.19	0.506117
41.22	0.502758
41.25	0.499792
41.28	0.496792
41.31	0.493261
41.34	0.490730
41.37	0.487190
41.40	0.484167
41.43	0.481135
41.46	0.477557	6	0.984
41.49	0.474410
41.52	0.471248
41.55	0.468130
41.58	0.464523
41.61	0.461716
41.64	0.458383
41.67	0.454782
41.70	0.452220
41.73	0.448683
41.76	0.445660
41.79	0.442586
41.82	0.438926
41.85	0.435735
41.88	0.432620
41.91	0.429604
41.94	0.426644
41.97	0.423206
42.00	0.420313
42.03	0.416967
42.06	0.414048
42.07	0.413557
42.09	0.411603
42.12	0.408238
42.15	0.405332
42.18	0.402040
42.21	0.399299
42.24	0.396165
42.27	0.393970
42.30	0.391388
42.33	0.388429
42.36	0.386015
42.39	0.383236
42.42	0.380848
42.45	0.378507
42.48	0.376204
42.51	0.373971
42.54	0.371453
42.57	0.369426
42.60	0.367497
42.63	0.365321
42.66	0.363805
42.69	0.361797
42.72	0.360186
42.75	0.358346
42.78	0.356852
42.81	0.355428
42.84	0.354058
42.87	0.352729
42.90	0.351200
42.93	0.349880
42.96	0.348561
42.99	0.347133
43.02	0.346156
43.05	0.344773
43.08	0.343524
43.11	0.342179
43.14	0.340504
43.17	0.339086
43.20	0.337465
43.23	0.336352
43.26	0.335045
43.29	0.333535
43.32	0.332216
43.35	0.330649
43.38	0.329345
43.41	0.328137
43.44	0.327039
43.47	0.325983
43.50	0.324730
43.53	0.323683
43.56	0.322519
43.59	0.321733
43.62	0.320822
43.65	0.319804
43.68	0.318954
43.71	0.318031
43.74	0.317216
43.77	0.316477
43.80	0.315408
43.83	0.314491
43.86	0.313428
43.89	0.312486
43.92	0.311275
43.95	0.310168
43.98	0.309260
44.01	0.307995
44.04	0.306913
44.07	0.305625
44.10	0.304531
44.13	0.303507
44.16	0.302545
44.19	0.301626
44.22	0.300595
44.25	0.299719
44.28	0.298831
44.31	0.297794
44.34	0.296909
44.37	0.296040
44.40	0.295193
44.43	0.294397
44.46	0.293515
44.49	0.292738
44.52	0.291881
44.55	0.291301
44.58	0.290543
44.61	0.289931
44.64	0.289338
44.67	0.288630
44.70	0.288053
44.73	0.287520
44.76	0.287016
44.79	0.286537
44.82	0.285988
44.85	0.285531
44.88	0.284995
44.91	0.284675
44.94	0.284377
44.97	0.284047
45.00	0.283812
45.03	0.283546
45.06	0.283333
45.09	0.283098
45.12	0.282895
45.15	0.282749
45.18	0.282657
45.21	0.282632
45.24	0.282686
45.27	0.282794
45.30	0.282876
45.33	0.282997
45.36	0.283190
45.39	0.283520
45.42	0.283882
45.45	0.284301
45.48	0.284735
45.51	0.285236
45.54	0.285963
45.57	0.286698
45.60	0.287498
45.63	0.288478
45.66	0.289372
45.69	0.290400
45.72	0.291536
45.75	0.292963
45.78	0.294248
45.81	0.295621
45.84	0.297385
45.87	0.298749
45.90	0.300836
45.93	0.302768
45.96	0.304071
45.99	0.307208
46.02	0.309381
46.05	0.311668
46.08	0.314110
46.11	0.316749
46.14	0.320010
46.17	0.322916
46.20	0.326417
46.23	0.328993
46.26	0.332698
46.29	0.335924
46.32	0.339251
46.35	0.343356
46.38	0.346953
46.41	0.350632
46.44	0.354403
46.47	0.358229
46.50	0.362711
46.53	0.366593
46.56	0.371126
46.59	0.375034
46.62	0.378294
46.65	0.382776
46.68	0.386570
46.71	0.390954
46.74	0.394668
46.77	0.398366
46.80	0.402017
46.83	0.405516
46.86	0.409503
46.89	0.412815
46.92	0.416450
46.95	0.419346
46.98	0.421633
47.01	0.424700
47.04	0.427190
47.07	0.429956
47.10	0.432192
47.13	0.434219
47.16	0.436011
47.19	0.437616
47.22	0.439307
47.25	0.440591
47.28	0.441717
47.31	0.442793
47.34	0.443471
47.37	0.443960
47.40	0.444283
47.43	0.444366
47.46	0.444220
47.49	0.443931
47.52	0.443452
47.55	0.442999
47.58	0.442165
47.61	0.441295
47.64	0.440252
47.67	0.438818
47.70	0.437445
47.73	0.435694
47.76	0.434352
47.79	0.432630
47.82	0.431006
47.85	0.428424
47.88	0.426004
47.91	0.423847
47.94	0.421985
47.97	0.419295
48.00	0.416935
48.03	0.414160
48.06	0.411771
48.09	0.408932
48.12	0.406861
48.15	0.404314
48.18	0.401320
48.21	0.398807
48.24	0.395918
48.27	0.393444
48.30	0.391404
48.33	0.388552
48.36	0.386069	7	0.983
48.39	0.383205
48.42	0.380756
48.45	0.378329
48.48	0.375544
48.51	0.373511
48.54	0.370628
48.57	0.368179
48.60	0.365318
48.63	0.362920
48.66	0.360614
48.69	0.358352
48.72	0.356148
48.75	0.353588
48.78	0.351428
48.81	0.349309
48.84	0.346905
48.87	0.345176
48.90	0.342753
48.93	0.340755
48.96	0.338851
48.96	0.338547
48.99	0.336739
49.02	0.334947
49.05	0.332895
49.08	0.331445
49.11	0.329767
49.14	0.327950
49.17	0.326449
49.20	0.324701
49.23	0.323233
49.26	0.321818
49.29	0.320445
49.32	0.319106
49.35	0.317552
49.38	0.316229
49.41	0.314732
49.44	0.313717
49.47	0.312537
49.50	0.311160
49.53	0.310006
49.56	0.308797
49.59	0.307557
49.62	0.306644
49.65	0.305435
49.68	0.304379
49.71	0.303158
49.74	0.302174
49.77	0.301105
49.80	0.300233
49.83	0.299554
49.86	0.298679
49.89	0.297930
49.92	0.296985
49.95	0.296183
49.98	0.295447
50.01	0.294727
50.04	0.294057
50.07	0.293366
50.10	0.292858
50.13	0.292338
50.16	0.291669
50.19	0.291196
50.22	0.290616
50.25	0.290210
50.28	0.289877
50.31	0.289487
50.34	0.289154
50.37	0.288859
50.40	0.288557
50.43	0.288183
50.46	0.287897
50.49	0.287650
50.52	0.287415
50.55	0.287273
50.58	0.287111
50.61	0.286930
50.64	0.286775
50.67	0.286638
50.70	0.286581
50.73	0.286562
50.76	0.286562
50.79	0.286584
50.82	0.286683
50.85	0.286810
50.88	0.286914
50.91	0.287022
50.94	0.287181
50.97	0.287374
51.00	0.287618
51.03	0.287999
51.06	0.288392
51.09	0.288922
51.12	0.289433
51.15	0.289899
51.18	0.290622
51.21	0.291326
51.24	0.292135
51.27	0.292814
51.30	0.293578
51.33	0.294428
51.36	0.295358
51.39	0.296497
51.42	0.297521
51.45	0.298581
51.48	0.299891
51.51	0.300874
51.54	0.302323
51.57	0.303608
51.60	0.305115
51.63	0.306415
51.66	0.307728
51.69	0.309026
51.72	0.310352
51.75	0.311966
51.78	0.313381
51.81	0.314776
51.84	0.316372
51.87	0.317714
51.90	0.319046
51.93	0.320356
51.96	0.321660
51.99	0.323169
52.02	0.324460
52.05	0.325983
52.08	0.327026
52.11	0.328409
52.14	0.329570
52.17	0.330693
52.20	0.331886
52.23	0.332841
52.26	0.333824
52.29	0.334760
52.32	0.335613
52.35	0.336590
52.38	0.337380
52.41	0.338157
52.44	0.338712
52.47	0.339134
52.50	0.339651
52.53	0.340006
52.56	0.340352
52.59	0.340602
52.62	0.340774
52.65	0.340862
52.68	0.340891
52.71	0.340840
52.74	0.340691
52.77	0.340383
52.80	0.340022
52.83	0.339682
52.86	0.339178
52.89	0.338709
52.92	0.338062
52.95	0.337402
52.98	0.336974
53.01	0.336120
53.04	0.335372
53.07	0.334468
53.10	0.333596
53.13	0.332615
53.16	0.331464
53.19	0.330465
53.22	0.329415
53.25	0.328279
53.28	0.326957
53.31	0.325827
53.34	0.324638
53.37	0.323195
53.40	0.322132
53.43	0.320657
53.46	0.319388
53.49	0.318104
53.52	0.316581
53.55	0.315265
53.58	0.313952
53.61	0.312651
53.64	0.311344
53.67	0.309911
53.70	0.308759
53.73	0.307360
53.76	0.306311
53.79	0.305083
53.82	0.303738
53.85	0.302622
53.88	0.301353
53.91	0.300259
53.94	0.299012
53.97	0.298175
54.00	0.297204
54.03	0.296110
54.06	0.295155
54.09	0.293984
54.12	0.293017
54.15	0.292256
54.18	0.291168
54.21	0.290156
54.24	0.288973
54.27	0.288012
54.30	0.287104
54.33	0.286064
54.36	0.285331
54.39	0.284310
54.42	0.283419
54.45	0.282394
54.48	0.281595
54.51	0.280897
54.54	0.280206
54.57	0.279533
54.60	0.278715
54.63	0.278068
54.66	0.277500
54.69	0.276923
54.72	0.276529
54.75	0.276012
54.78	0.275575
54.81	0.275146
54.84	0.274661
54.87	0.274287
54.90	0.273966
54.93	0.273659
54.96	0.273399
54.99	0.273126
55.02	0.272948
55.05	0.272942
55.08	0.273123
55.11	0.273418
55.14	0.273722
55.17	0.273985
55.20	0.274464
55.23	0.275032
55.26	0.275502	8	0.984
55.29	0.275638
55.32	0.275667
55.35	0.275686
55.38	0.275768
55.41	0.275930
55.44	0.276111
55.47	0.276266
55.50	0.276498
55.53	0.276707
55.56	0.276897
55.59	0.276919
55.62	0.276853
55.65	0.276780
55.68	0.276745
55.71	0.276767
55.74	0.276688
55.77	0.276624
55.80	0.276808
55.83	0.277180
55.86	0.277681
55.86	0.277773
55.89	0.278264
55.92	0.278972
55.95	0.279619
55.98	0.280250
56.01	0.280989
56.04	0.281519
56.07	0.282280
56.10	0.282943
56.13	0.283615
56.16	0.284370
56.19	0.284951
56.22	0.285541
56.25	0.286124
56.28	0.286768
56.31	0.287317
56.34	0.287920
56.37	0.288608
56.40	0.289144
56.43	0.289645
56.46	0.290108
56.49	0.290556
56.52	0.291095
56.55	0.291536
56.58	0.291923
56.61	0.292167
56.64	0.292465
56.67	0.292833
56.70	0.293068
56.73	0.293274
56.76	0.293464
56.79	0.293626
56.82	0.293727
56.85	0.293778
56.88	0.293826
56.91	0.293845
56.94	0.293832
56.97	0.293797
57.00	0.293661
57.03	0.293537
57.06	0.293423
57.09	0.293195
57.12	0.292922
57.15	0.292744
57.18	0.292398
57.21	0.292075
57.24	0.291644
57.27	0.291257
57.30	0.290844
57.33	0.290359
57.36	0.290023
57.39	0.289515
57.42	0.289074
57.45	0.288560
57.48	0.288126
57.51	0.287679
57.54	0.287152
57.57	0.286587
57.60	0.285959
57.63	0.285474
57.66	0.284995
57.69	0.284478
57.72	0.284031
57.75	0.283590
57.78	0.283155
57.81	0.282724
57.84	0.282229
57.87	0.281801
57.90	0.281281
57.93	0.280903
57.96	0.280377
57.99	0.279996
58.02	0.279698
58.05	0.279416
58.08	0.279187
58.11	0.278921
58.14	0.278632
58.17	0.278398
58.20	0.278271
58.23	0.278271
58.26	0.278245
58.29	0.278172
58.32	0.278099
58.35	0.278080
58.38	0.278077
58.41	0.278074
58.44	0.278080
58.47	0.278080
58.50	0.278068
58.53	0.278042
58.56	0.278055
58.59	0.278172
58.62	0.278344
58.65	0.278470
58.68	0.278737
58.71	0.279057
58.74	0.279279
58.77	0.279495
58.80	0.279742
[truncated: 554 more rows]
