# Supplementary material for: Genotoxic stress triggers Scd6-dependent regulation of translation to modulate the DNA damage response
Source: EMBO Rep. 2025 Apr 24;26(10):2715–39. doi: 10.1038/s44319-025-00443-3 (PMC12116771; doi:10.1038/s44319-025-00443-3)
Supplement: Supplementary file 5 — Source data Fig. 2 [file 44319_2025_443_MOESM5_ESM.zip › Figure 2/2E/2E_excel.xlsx]

## Sheet: Sheet1
	SRS2 mRNA enrichment (T/UT)
	EV -HU	Scd6 -HU	EV +HU	Scd6 +HU
	3.14	4.928	3.43	0.519
	2.46	0.8122	16	0.233
	2.95	1.83	2.13	0.312
	3.9679	6.18006	2.34434	0.559435
	2.69447	6.1	2.39	0.178006
