# Supplementary material for: Genotoxic stress triggers Scd6-dependent regulation of translation to modulate the DNA damage response
Source: EMBO Rep. 2025 Apr 24;26(10):2715–39. doi: 10.1038/s44319-025-00443-3 (PMC12116771; doi:10.1038/s44319-025-00443-3)
Supplement: Supplementary file 5 — Source data Fig. 2 [file 44319_2025_443_MOESM5_ESM.zip › Figure 2/2G/2G_excel.xlsx]

## Sheet: Sheet1
		Scd6GFP (-HU)	Scd6GFP (+HU)	Recovery		Scd6GFP (-HU)	Scd6GFP (+HU)	CHX
		0.18	0.93	0.23		0.353	1.077	0.203
		0.398	1.26	0.403		0.26	0.864	0.12
		0.26	0.82	0.22		0.315	0.885	0.137
