# Supplementary material for: Genotoxic stress triggers Scd6-dependent regulation of translation to modulate the DNA damage response
Source: EMBO Rep. 2025 Apr 24;26(10):2715–39. doi: 10.1038/s44319-025-00443-3 (PMC12116771; doi:10.1038/s44319-025-00443-3)
Supplement: Supplementary file 6 — Source data Fig. 3 [file 44319_2025_443_MOESM6_ESM.zip]

Archive with 21 entries (13 files):
- Figure 3/3A/
- Figure 3/3A/+HU/
- Figure 3/3A/+HU/C2-SRS2 mRNA_Cy5.tif
- Figure 3/3A/+HU/DAPI.tif
- Figure 3/3A/+HU/merge.tif
- Figure 3/3A/+HU/Scd6GFP.tif
- Figure 3/3A/-HU/
- Figure 3/3A/-HU/DAPI.tif
- Figure 3/3A/-HU/Merge.tif
- Figure 3/3A/-HU/Scd6GFP.tif
- Figure 3/3A/-HU/SRS2 mRNA_cy5.tif
- Figure 3/3B/
- Figure 3/3B/3B_excel.xlsx
- Figure 3/3C/
- Figure 3/3C/3C_excel.xlsx
- Figure 3/3D/
- Figure 3/3D/3D_excel.xlsx
- Figure 3/3F/
- Figure 3/3F/3F_excel.xlsx
- Figure 3/3G/
- Figure 3/3G/3G_excel.xlsx
