# Supplementary material for: Genotoxic stress triggers Scd6-dependent regulation of translation to modulate the DNA damage response
Source: EMBO Rep. 2025 Apr 24;26(10):2715–39. doi: 10.1038/s44319-025-00443-3 (PMC12116771; doi:10.1038/s44319-025-00443-3)
Supplement: Supplementary file 6 — Source data Fig. 3 [file 44319_2025_443_MOESM6_ESM.zip › Figure 3/3B/3B_excel.xlsx]

## Sheet: Sheet1
	-HU	+HU
	15.1	27.5
	8	33.7
	14	37.5
	15.15	23.9
	9.1	24.2
