# Supplementary material for: Genotoxic stress triggers Scd6-dependent regulation of translation to modulate the DNA damage response
Source: EMBO Rep. 2025 Apr 24;26(10):2715–39. doi: 10.1038/s44319-025-00443-3 (PMC12116771; doi:10.1038/s44319-025-00443-3)
Supplement: Supplementary file 6 — Source data Fig. 3 [file 44319_2025_443_MOESM6_ESM.zip › Figure 3/3C/3C_excel.xlsx]

## Sheet: Sheet1
Percentage area overlap
HU
55.1515
62.6712
14.4531
19.0104
66.5653
44.332
25.1142
66.6667
29.2604
49.7268
33.2574
29.1572
100
38.2353
36.3184
19.9125
66.6667
20.073
59.8361
62.3288
50.6849
16.7173
82.7273
60.219
50
69.9454
44.2424
15.5462
28.5156
6.16438
18.408
66.7883
22.2672
69.3277
11.2462
30.4762
49.7268
47.8571
42.9688
58.8424
