# Supplementary material for: Genotoxic stress triggers Scd6-dependent regulation of translation to modulate the DNA damage response
Source: EMBO Rep. 2025 Apr 24;26(10):2715–39. doi: 10.1038/s44319-025-00443-3 (PMC12116771; doi:10.1038/s44319-025-00443-3)
Supplement: Supplementary file 6 — Source data Fig. 3 [file 44319_2025_443_MOESM6_ESM.zip › Figure 3/3D/3D_excel.xlsx]

## Sheet: Sheet1
	SRs2 mRNA foci				Percentage granule intensity of Scd6GFP
	-HU	+HU				-HU	+HU
	5.65	7.1				6.22036	14.8907
	5	6.04				2.63339	5.18615
	5.7	4.6				6.25066	5.60196
	2.5	5.7				1.82879	12.9695
	3.8	3.8				5.4967	12.2174
						5.05474	6.94251
						1.77356	5.00102
						3.13024	5.08538
						3.38194	22.549
						6.47437	6.3988
						4.06634	8.91155
						3.66826	6.27739
						8.10734	11.2255
						6.62873	10.9189
						6.14995	7.478
						9.67192	8.17219
						2.42652	8.17219
						3.91443	17.9587
						5.51294	4.29877
						9.92923	10.5319
						4.43378	4.50626
						10.2457	17.1356
						2.82062	3.84104
						4.7411	13.5303
						6.38352	7.478
						2.37705	7.28546
						3.34086	8.52411
						4.30514	4.75156
						2.87767
						2.71532
