# Supplementary material for: Genotoxic stress triggers Scd6-dependent regulation of translation to modulate the DNA damage response
Source: EMBO Rep. 2025 Apr 24;26(10):2715–39. doi: 10.1038/s44319-025-00443-3 (PMC12116771; doi:10.1038/s44319-025-00443-3)
Supplement: Supplementary file 6 — Source data Fig. 3 [file 44319_2025_443_MOESM6_ESM.zip › Figure 3/3F/3F_excel.xlsx]

## Sheet: Sheet1
	Relative Scd6 protein enrichment							Relative SRS2 mRNA enrichment
	(Pellet/Supernatant)							(Pellet/Supernatant)
	Scd6GFP(-HU)	Scd6GFP(+HU)	Scd6GFP-∆Lsm(-HU)	Scd6GFP-∆Lsm(+HU)			Scd6GFP(-HU)	Scd6GFP(+HU)	Scd6GFP-∆Lsm(-HU)	Scd6GFP-∆Lsm(+HU)
	1	4.44138	0.032189	0.168724			1	1.39474	0.901251	1.61328
	1	4.1	0.929824	0.904412			1	2.20381	0.116629	0.241484
	1	2.2	0.034749	0.108974			1	1.06985	0.823591	1.01673
	1	1.4375	0.188809	0.216758			1	2.20381	0.712025	0.972655
	1	3.778	1.17	2.86			1	1.41421	0.441351	0.598739
	1	1.58	0.88	1.05			1	2.77022	1.67018	1.14076
