# Supplementary material for: Genotoxic stress triggers Scd6-dependent regulation of translation to modulate the DNA damage response
Source: EMBO Rep. 2025 Apr 24;26(10):2715–39. doi: 10.1038/s44319-025-00443-3 (PMC12116771; doi:10.1038/s44319-025-00443-3)
Supplement: Supplementary file 6 — Source data Fig. 3 [file 44319_2025_443_MOESM6_ESM.zip › Figure 3/3G/3G_excel.xlsx]

## Sheet: Sheet1
	Relative SRS2 mRNA enrichment (T/UT)
	EV (-HU)	Scd6GFP (-HU)	Scd6GFPΔLSm (-HU)	EV (+HU)	Scd6GFP (+HU)	Scd6GFPΔLSm (+HU)
	1	0.952638	0.590496	1.17284	0.444421	0.757858
	1	2.07053	1.12506	1.49485	0.806642	1.55833
	1	1.91853	0.737135	0.692555	0.48971	1.39474
	1	1.21419	1.61328	1.19748	0.664343	1.08674
