# Supplementary material for: Genotoxic stress triggers Scd6-dependent regulation of translation to modulate the DNA damage response
Source: EMBO Rep. 2025 Apr 24;26(10):2715–39. doi: 10.1038/s44319-025-00443-3 (PMC12116771; doi:10.1038/s44319-025-00443-3)
Supplement: Supplementary file 7 — Source data Fig. 4 [file 44319_2025_443_MOESM7_ESM.zip]

Archive with 27 entries (16 files):
- Figure 4/4B/
- Figure 4/4B/GFP Input.tif
- Figure 4/4B/GFP PD.tif
- Figure 4/4B/ponceau.tif
- Figure 4/4C/
- Figure 4/4C/4C_excel.xlsx
- Figure 4/4D/
- Figure 4/4D/anti-GFP.tif
- Figure 4/4D/anti-MMA.tif
- Figure 4/4E/
- Figure 4/4E/4E_excel.xlsx
- Figure 4/4F/
- Figure 4/4F/4F_anti eIF4G1.tif
- Figure 4/4F/4F_anti GST.tif
- Figure 4/4G/
- Figure 4/4G/4G.xlsx
- Figure 4/4H/
- Figure 4/4H/4H_CBB gel.tif
- Figure 4/4I/
- Figure 4/4I/4I_anti MMA.tif
- Figure 4/4I/4I_Ponceau.tif
- Figure 4/4J/
- Figure 4/4J/4J.xlsx
- Figure 4/4K/
- Figure 4/4K/4K_gel image.tif
- Figure 4/4L/
- Figure 4/4L/4L.xlsx
