# Supplementary material for: Genotoxic stress triggers Scd6-dependent regulation of translation to modulate the DNA damage response
Source: EMBO Rep. 2025 Apr 24;26(10):2715–39. doi: 10.1038/s44319-025-00443-3 (PMC12116771; doi:10.1038/s44319-025-00443-3)
Supplement: Supplementary file 7 — Source data Fig. 4 [file 44319_2025_443_MOESM7_ESM.zip › Figure 4/4C/4C_excel.xlsx]

## Sheet: Sheet1
		Relative SRS2 mRNA enrichment
	EV PD	WT PD (-HU)	WT PD (+HU)	∆lsm PD (-HU)	∆lsm PD (+HU)	∆RGG PD (-HU)	∆RGG PD (+HU)
	1.19	1.65864	4.69761	0.042472	0.052293	0.020716	0.028757
	1	1.54757	6.14521	0.06075	0.391676	0.323105	1.39449
	1.82766	0.438303	3.07786	0.003947	0.009097	0.013844	0.005513
	0.493116	0.217638	2.29257	0.008991	0.018844	0.156475	0.111071
