# Supplementary material for: Genotoxic stress triggers Scd6-dependent regulation of translation to modulate the DNA damage response
Source: EMBO Rep. 2025 Apr 24;26(10):2715–39. doi: 10.1038/s44319-025-00443-3 (PMC12116771; doi:10.1038/s44319-025-00443-3)
Supplement: Supplementary file 7 — Source data Fig. 4 [file 44319_2025_443_MOESM7_ESM.zip › Figure 4/4E/4E_excel.xlsx]

## Sheet: Sheet1
		Anti-MMA Relative band intensity
		Scd6 (-HU)	Scd6 (+HU)	ΔLsm (-HU)	ΔLsm (+HU)
		1	0.92	1.4	1.3
		1	0.84	2.1	2.7
		1	0.74	1.95	1.8
		1	0.65	0.64	2.4
