# Supplementary material for: Genotoxic stress triggers Scd6-dependent regulation of translation to modulate the DNA damage response
Source: EMBO Rep. 2025 Apr 24;26(10):2715–39. doi: 10.1038/s44319-025-00443-3 (PMC12116771; doi:10.1038/s44319-025-00443-3)
Supplement: Supplementary file 7 — Source data Fig. 4 [file 44319_2025_443_MOESM7_ESM.zip › Figure 4/4G/4G.xlsx]

## Sheet: Sheet1
		Relative eIF4G1 binding
			-HU	+HU
			1	0.65
			1	0.96
			1	0.52
			1	0.78
			1	0.85
