# Supplementary material for: Genotoxic stress triggers Scd6-dependent regulation of translation to modulate the DNA damage response
Source: EMBO Rep. 2025 Apr 24;26(10):2715–39. doi: 10.1038/s44319-025-00443-3 (PMC12116771; doi:10.1038/s44319-025-00443-3)
Supplement: Supplementary file 7 — Source data Fig. 4 [file 44319_2025_443_MOESM7_ESM.zip › Figure 4/4J/4J.xlsx]

## Sheet: Sheet1
		Invitro methylation
		WT	dellsm
		1	2.13
		1	1.193
		1	4.9
		1	2.76
		1	3.29
		1	0.2
		1	1.82
		1	1.8
		1	2.04
		1	2.15
