# Supplementary material for: Genotoxic stress triggers Scd6-dependent regulation of translation to modulate the DNA damage response
Source: EMBO Rep. 2025 Apr 24;26(10):2715–39. doi: 10.1038/s44319-025-00443-3 (PMC12116771; doi:10.1038/s44319-025-00443-3)
Supplement: Supplementary file 7 — Source data Fig. 4 [file 44319_2025_443_MOESM7_ESM.zip › Figure 4/4L/4L.xlsx]

## Sheet: Sheet1
			Percentage bound SRS2 5’UTR RNA
				Conc.	Unmethylated			Methylated
				0	0	0	0	0	0	0
				0.7	34.2857	33.6283	39.7059	25.5102	13.0435	27.8195
				1.4	49.5496	38.983	54.3307	32.6531	45.082	42.6471
				2.1	57.2727	68.254	77.2414	44.3396	50.3876	66.9565
				2.8	69.7479	77.2358	80.2817	48.5149	62.8319	76.7442
				3.4	72.5664	83.4646	89.0323	57.2816	72.7273	80
				4.1	77.193	88.7931	92.4138	60.6061	72.165	81.5126
