# Supplementary material for: Genotoxic stress triggers Scd6-dependent regulation of translation to modulate the DNA damage response
Source: EMBO Rep. 2025 Apr 24;26(10):2715–39. doi: 10.1038/s44319-025-00443-3 (PMC12116771; doi:10.1038/s44319-025-00443-3)
Supplement: Supplementary file 8 — Source data Fig. 5 [file 44319_2025_443_MOESM8_ESM.zip]

Archive with 28 entries (18 files):
- Figure 5/5B/
- Figure 5/5B/delRGG+HU/
- Figure 5/5B/delRGG+HU/IF_LSM14A-GFP_Delta R1+2_HU_1_w11 FITC.TIF
- Figure 5/5B/delRGG+HU/IF_LSM14A-GFP_Delta R1+2_HU_1_w21 DAPI 405.TIF
- Figure 5/5B/delRGG-HU/
- Figure 5/5B/delRGG-HU/IF_LSM14A-GFP_DeltaR1+2_UT_1_w11 FITC.TIF
- Figure 5/5B/delRGG-HU/IF_LSM14A-GFP_DeltaR1+2_UT_1_w21 DAPI 405.TIF
- Figure 5/5B/WT+HU/
- Figure 5/5B/WT+HU/IF_LSM14A-GFP_WT_HU treated_11_w11 FITC.TIF
- Figure 5/5B/WT+HU/IF_LSM14A-GFP_WT_HU treated_11_w21 DAPI 405.TIF
- Figure 5/5B/WT-HU/
- Figure 5/5B/WT-HU/IF_LSM14A-GFP_WT_UT1_w11 FITC.TIF
- Figure 5/5B/WT-HU/IF_LSM14A-GFP_WT_UT1_w21 DAPI 405.TIF
- Figure 5/5C/
- Figure 5/5C/5C.xlsx
- Figure 5/5F/
- Figure 5/5F/LSM14 n=1-17.xlsx
- Figure 5/5F/LSM14 n=2-17.xlsx
- Figure 5/5F/LSM14 n=3-17.xlsx
- Figure 5/5G/
- Figure 5/5G/5G_graph.xlsx
- Figure 5/5G/Histone3.tif
- Figure 5/5G/LSM14A.png
- Figure 5/5G/RTEL1.tif
- Figure 5/5H/
- Figure 5/5H/5H.xlsx
- Figure 5/5I/
- Figure 5/5I/5I.xlsx
