# Supplementary material for: Genotoxic stress triggers Scd6-dependent regulation of translation to modulate the DNA damage response
Source: EMBO Rep. 2025 Apr 24;26(10):2715–39. doi: 10.1038/s44319-025-00443-3 (PMC12116771; doi:10.1038/s44319-025-00443-3)
Supplement: Supplementary file 8 — Source data Fig. 5 [file 44319_2025_443_MOESM8_ESM.zip › Figure 5/5C/5C.xlsx]

## Sheet: Sheet1
LSM14A-WT-UT	LSM14A-WT-HU	LSM14A-R1R2-UT	LSM14A-R1R2-HU
31.1842	64.4039	17.7206	16.5882
21.2	51.4286	24.4118	22.9167
25.3126	66.1286	15.2143	14.381
