# Supplementary material for: Genotoxic stress triggers Scd6-dependent regulation of translation to modulate the DNA damage response
Source: EMBO Rep. 2025 Apr 24;26(10):2715–39. doi: 10.1038/s44319-025-00443-3 (PMC12116771; doi:10.1038/s44319-025-00443-3)
Supplement: Supplementary file 8 — Source data Fig. 5 [file 44319_2025_443_MOESM8_ESM.zip › Figure 5/5F/LSM14 n=1-17.xlsx]

## Sheet: Datas Bruts
Résultats des polysomes du ??? Sylvain
Well	Fluor	Target	Content	Sample	Cq	Cq Mean	Cq Std. Dev
A01	SYBR	Tbp	Unkn-01	siLSM14A HU	28.294	28.3413	0.0669371
B01	SYBR	Tbp	Unkn-01	siLSM14A HU	28.3886	28.3413	0.0669371
A02	SYBR	Tbp	Unkn-02	siLSM14A HU	27.8205	27.865	0.0628871
B02	SYBR	Tbp	Unkn-02	siLSM14A HU	27.9094	27.865	0.0628871
A03	SYBR	Tbp	Unkn-03	siLSM14A HU	27.7641	27.921	0.221846
B03	SYBR	Tbp	Unkn-03	siLSM14A HU	28.0779	27.921	0.221846
A04	SYBR	Tbp	Unkn-04	siLSM14A HU	27.651	27.6653	0.0201676
B04	SYBR	Tbp	Unkn-04	siLSM14A HU	27.6795	27.6653	0.0201676
A05	SYBR	Tbp	Unkn-05	siLSM14A HU	26.9758	26.9301	0.0646386
B05	SYBR	Tbp	Unkn-05	siLSM14A HU	26.8844	26.9301	0.0646386
A06	SYBR	Tbp	Unkn-06	siLSM14A HU	26.1816	26.1992	0.0248536
B06	SYBR	Tbp	Unkn-06	siLSM14A HU	26.2168	26.1992	0.0248536
A07	SYBR	Tbp	Unkn-07	siLSM14A HU	25.1639	25.1927	0.0407699
B07	SYBR	Tbp	Unkn-07	siLSM14A HU	25.2216	25.1927	0.0407699
A08	SYBR	Tbp	Unkn-08	siLSM14A HU	25.0725	25.0892	0.0236555
B08	SYBR	Tbp	Unkn-08	siLSM14A HU	25.1059	25.0892	0.0236555
A09	SYBR	Tbp	Unkn-09	siLSM14A HU	24.8066	24.8	0.00925855
B09	SYBR	Tbp	Unkn-09	siLSM14A HU	24.7935	24.8	0.00925855
A10	SYBR	Tbp	Unkn-10	siLSM14A HU	24.7596	24.9192	0.22568
B10	SYBR	Tbp	Unkn-10	siLSM14A HU	25.0788	24.9192	0.22568
A11	SYBR	Tbp	Unkn-11	siLSM14A HU	25.8343	25.8325	0.00257519
B11	SYBR	Tbp	Unkn-11	siLSM14A HU	25.8307	25.8325	0.00257519
A12	SYBR	Tbp	Unkn-12	siLSM14A HU	26.3371	26.3247	0.0175697
B12	SYBR	Tbp	Unkn-12	siLSM14A HU	26.3122	26.3247	0.0175697
C01	SYBR	Tbp	Unkn-13	siLSM14A HU	26.5455	26.5831	0.0531831
D01	SYBR	Tbp	Unkn-13	siLSM14A HU	26.6207	26.5831	0.0531831
C02	SYBR	Tbp	Unkn-14	siLSM14A HU	26.4142	26.5124	0.138845
D02	SYBR	Tbp	Unkn-14	siLSM14A HU	26.6106	26.5124	0.138845
C03	SYBR	Tbp	Unkn-15	siLSM14A HU	26.5202	26.7548	0.331702
D03	SYBR	Tbp	Unkn-15	siLSM14A HU	26.9893	26.7548	0.331702
C04	SYBR	Tbp	Unkn-16	siLSM14A HU	27.0862	27.07	0.0229292
D04	SYBR	Tbp	Unkn-16	siLSM14A HU	27.0538	27.07	0.0229292
C05	SYBR	Tbp	Unkn-17	siLSM14A HU	26.7284	26.6576	0.100167
D05	SYBR	Tbp	Unkn-17	siLSM14A HU	26.5868	26.6576	0.100167
C06	SYBR	Tbp	Unkn-18	siLSM14A HU	27.8066	27.7235	0.117577
D06	SYBR	Tbp	Unkn-18	siLSM14A HU	27.6403	27.7235	0.117577
E01	SYBR	RTEL1 9-10	Unkn-19	siLSM14A HU	27.6102	27.8524	0.342513
F01	SYBR	RTEL1 9-10	Unkn-19	siLSM14A HU	28.0946	27.8524	0.342513
E02	SYBR	RTEL1 9-10	Unkn-20	siLSM14A HU	28.5505	28.4743	0.107749
F02	SYBR	RTEL1 9-10	Unkn-20	siLSM14A HU	28.3981	28.4743	0.107749
E03	SYBR	RTEL1 9-10	Unkn-21	siLSM14A HU	27.2604	27.3708	0.156149
F03	SYBR	RTEL1 9-10	Unkn-21	siLSM14A HU	27.4812	27.3708	0.156149
E04	SYBR	RTEL1 9-10	Unkn-22	siLSM14A HU	26.7873	26.6343	0.216442
F04	SYBR	RTEL1 9-10	Unkn-22	siLSM14A HU	26.4812	26.6343	0.216442
E05	SYBR	RTEL1 9-10	Unkn-23	siLSM14A HU	25.1338	24.9624	0.242505
F05	SYBR	RTEL1 9-10	Unkn-23	siLSM14A HU	24.7909	24.9624	0.242505
E06	SYBR	RTEL1 9-10	Unkn-24	siLSM14A HU	24.5272	24.5604	0.0470494
F06	SYBR	RTEL1 9-10	Unkn-24	siLSM14A HU	24.5937	24.5604	0.0470494
E07	SYBR	RTEL1 9-10	Unkn-25	siLSM14A HU	24.276	24.2684	0.0107052
E07	SYBR	RTEL1 9-10	Unkn-25	siLSM14A HU	24.276	24.2684	0.0107052
F07	SYBR	RTEL1 9-10	Unkn-25	siLSM14A HU	24.2608	24.2684	0.0107052
F07	SYBR	RTEL1 9-10	Unkn-25	siLSM14A HU	24.2608	24.2684	0.0107052
E08	SYBR	RTEL1 9-10	Unkn-26	siLSM14A HU	23.6028	23.8139	0.298517
E08	SYBR	RTEL1 9-10	Unkn-26	siLSM14A HU	23.6028	23.8139	0.298517
F08	SYBR	RTEL1 9-10	Unkn-26	siLSM14A HU	24.025	23.8139	0.298517
F08	SYBR	RTEL1 9-10	Unkn-26	siLSM14A HU	24.025	23.8139	0.298517
E09	SYBR	RTEL1 9-10	Unkn-27	siLSM14A HU	23.6157	23.6701	0.0768819
E09	SYBR	RTEL1 9-10	Unkn-27	siLSM14A HU	23.6157	23.6701	0.0768819
F09	SYBR	RTEL1 9-10	Unkn-27	siLSM14A HU	23.7244	23.6701	0.0768819
F09	SYBR	RTEL1 9-10	Unkn-27	siLSM14A HU	23.7244	23.6701	0.0768819
E10	SYBR	RTEL1 9-10	Unkn-28	siLSM14A HU	23.5881	23.6703	0.116228
E10	SYBR	RTEL1 9-10	Unkn-28	siLSM14A HU	23.5881	23.6703	0.116228
F10	SYBR	RTEL1 9-10	Unkn-28	siLSM14A HU	23.7525	23.6703	0.116228
F10	SYBR	RTEL1 9-10	Unkn-28	siLSM14A HU	23.7525	23.6703	0.116228
E11	SYBR	RTEL1 9-10	Unkn-29	siLSM14A HU	23.2581	23.3626	0.147804
E11	SYBR	RTEL1 9-10	Unkn-29	siLSM14A HU	23.2581	23.3626	0.147804
F11	SYBR	RTEL1 9-10	Unkn-29	siLSM14A HU	23.4672	23.3626	0.147804
F11	SYBR	RTEL1 9-10	Unkn-29	siLSM14A HU	23.4672	23.3626	0.147804
E12	SYBR	RTEL1 9-10	Unkn-30	siLSM14A HU	23.3381	23.3665	0.0401394
E12	SYBR	RTEL1 9-10	Unkn-30	siLSM14A HU	23.3381	23.3665	0.0401394
F12	SYBR	RTEL1 9-10	Unkn-30	siLSM14A HU	23.3949	23.3665	0.0401394
F12	SYBR	RTEL1 9-10	Unkn-30	siLSM14A HU	23.3949	23.3665	0.0401394
G01	SYBR	RTEL1 9-10	Unkn-31	siLSM14A HU	23.9735	23.9563	0.0243721
G01	SYBR	RTEL1 9-10	Unkn-31	siLSM14A HU	23.9735	23.9563	0.0243721
H01	SYBR	RTEL1 9-10	Unkn-31	siLSM14A HU	23.939	23.9563	0.0243721
H01	SYBR	RTEL1 9-10	Unkn-31	siLSM14A HU	23.939	23.9563	0.0243721
G02	SYBR	RTEL1 9-10	Unkn-32	siLSM14A HU	23.907	23.5716	0.474208
G02	SYBR	RTEL1 9-10	Unkn-32	siLSM14A HU	23.907	23.5716	0.474208
H02	SYBR	RTEL1 9-10	Unkn-32	siLSM14A HU	23.2363	23.5716	0.474208
H02	SYBR	RTEL1 9-10	Unkn-32	siLSM14A HU	23.2363	23.5716	0.474208
G03	SYBR	RTEL1 9-10	Unkn-33	siLSM14A HU	24.1894	24.2259	0.0516091
G03	SYBR	RTEL1 9-10	Unkn-33	siLSM14A HU	24.1894	24.2259	0.0516091
H03	SYBR	RTEL1 9-10	Unkn-33	siLSM14A HU	24.2624	24.2259	0.0516091
H03	SYBR	RTEL1 9-10	Unkn-33	siLSM14A HU	24.2624	24.2259	0.0516091
G04	SYBR	RTEL1 9-10	Unkn-34	siLSM14A HU	25.2586	25.3229	0.0909511
G04	SYBR	RTEL1 9-10	Unkn-34	siLSM14A HU	25.2586	25.3229	0.0909511
H04	SYBR	RTEL1 9-10	Unkn-34	siLSM14A HU	25.3872	25.3229	0.0909511
H04	SYBR	RTEL1 9-10	Unkn-34	siLSM14A HU	25.3872	25.3229	0.0909511
G05	SYBR	RTEL1 9-10	Unkn-35	siLSM14A HU	24.6884	24.811	0.173373
G05	SYBR	RTEL1 9-10	Unkn-35	siLSM14A HU	24.6884	24.811	0.173373
H05	SYBR	RTEL1 9-10	Unkn-35	siLSM14A HU	24.9336	24.811	0.173373
H05	SYBR	RTEL1 9-10	Unkn-35	siLSM14A HU	24.9336	24.811	0.173373
G06	SYBR	RTEL1 9-10	Unkn-36	siLSM14A HU	25.1921	25.2597	0.0957285
G06	SYBR	RTEL1 9-10	Unkn-36	siLSM14A HU	25.1921	25.2597	0.0957285
H06	SYBR	RTEL1 9-10	Unkn-36	siLSM14A HU	25.3274	25.2597	0.0957285
H06	SYBR	RTEL1 9-10	Unkn-36	siLSM14A HU	25.3274	25.2597	0.0957285
I01		Hprt	Unkn-073	siLSM14A HU	24.6238	24.6581	0.0484878
J01		Hprt	Unkn-073	siLSM14A HU	24.6923	24.6581	0.0484878
I02		Hprt	Unkn-074	siLSM14A HU	24.686	24.7573	0.100782
J02		Hprt	Unkn-074	siLSM14A HU	24.8285	24.7573	0.100782
I03		Hprt	Unkn-075	siLSM14A HU	24.9217	24.9968	0.106292
J03		Hprt	Unkn-075	siLSM14A HU	25.072	24.9968	0.106292
I04		Hprt	Unkn-076	siLSM14A HU	24.1914	24.2476	0.0794049
J04		Hprt	Unkn-076	siLSM14A HU	24.3037	24.2476	0.0794049
I05		Hprt	Unkn-077	siLSM14A HU	23.1167	23.0958	0.0294825
J05		Hprt	Unkn-077	siLSM14A HU	23.075	23.0958	0.0294825
I06		Hprt	Unkn-078	siLSM14A HU	22.8022	22.8822	0.113051
J06		Hprt	Unkn-078	siLSM14A HU	22.9621	22.8822	0.113051
I07		Hprt	Unkn-079	siLSM14A HU	21.7807	21.8128	0.0454944
J07		Hprt	Unkn-079	siLSM14A HU	21.845	21.8128	0.0454944
I08		Hprt	Unkn-080	siLSM14A HU	21.0602	21.0914	0.0442538
J08		Hprt	Unkn-080	siLSM14A HU	21.1227	21.0914	0.0442538
I09		Hprt	Unkn-081	siLSM14A HU	21.1007	21.1522	0.0727802
J09		Hprt	Unkn-081	siLSM14A HU	21.2037	21.1522	0.0727802
I10		Hprt	Unkn-082	siLSM14A HU	21.4967	21.5089	0.0172381
J10		Hprt	Unkn-082	siLSM14A HU	21.5211	21.5089	0.0172381
I11		Hprt	Unkn-083	siLSM14A HU	22.4455	22.406	0.0558762
J11		Hprt	Unkn-083	siLSM14A HU	22.3665	22.406	0.0558762
I12		Hprt	Unkn-084	siLSM14A HU	23.2926	23.2568	0.0506211
J12		Hprt	Unkn-084	siLSM14A HU	23.221	23.2568	0.0506211
I13		Hprt	Unkn-085	siLSM14A HU	23.6475	23.7271	0.112495
J13		Hprt	Unkn-085	siLSM14A HU	23.8066	23.7271	0.112495
I14		Hprt	Unkn-086	siLSM14A HU	23.3444	23.3411	0.004707
J14		Hprt	Unkn-086	siLSM14A HU	23.3378	23.3411	0.004707
I15		Hprt	Unkn-087	siLSM14A HU	23.869	23.8174	0.0729729
J15		Hprt	Unkn-087	siLSM14A HU	23.7658	23.8174	0.0729729
I16		Hprt	Unkn-088	siLSM14A HU	24.4516	24.3814	0.0993392
J16		Hprt	Unkn-088	siLSM14A HU	24.3111	24.3814	0.0993392
I17		Hprt	Unkn-089	siLSM14A HU	24.0091	24.0207	0.0162708
J17		Hprt	Unkn-089	siLSM14A HU	24.0322	24.0207	0.0162708
I18		Hprt	Unkn-090	siLSM14A HU	24.2971	24.2591	0.0537295
J18		Hprt	Unkn-090	siLSM14A HU	24.2211	24.2591	0.0537295
M01		GAPDH	Unkn-109	siLSM14A HU	18.2229	18.1439	0.111694
N01		GAPDH	Unkn-109	siLSM14A HU	18.0649	18.1439	0.111694
M02		GAPDH	Unkn-110	siLSM14A HU	17.4276	17.465	0.0528615
N02		GAPDH	Unkn-110	siLSM14A HU	17.5024	17.465	0.0528615
M03		GAPDH	Unkn-111	siLSM14A HU	17.8505	17.8986	0.0679825
N03		GAPDH	Unkn-111	siLSM14A HU	17.9466	17.8986	0.0679825
M04		GAPDH	Unkn-112	siLSM14A HU	17.9184	17.9627	0.0626704
N04		GAPDH	Unkn-112	siLSM14A HU	18.007	17.9627	0.0626704
M05		GAPDH	Unkn-113	siLSM14A HU	17.4202	17.4326	0.0176558
N05		GAPDH	Unkn-113	siLSM14A HU	17.4451	17.4326	0.0176558
M06		GAPDH	Unkn-114	siLSM14A HU	17.2519	17.2479	0.00571519
N06		GAPDH	Unkn-114	siLSM14A HU	17.2438	17.2479	0.00571519
M07		GAPDH	Unkn-115	siLSM14A HU	16.4794	16.5641	0.119745
N07		GAPDH	Unkn-115	siLSM14A HU	16.6487	16.5641	0.119745
M08		GAPDH	Unkn-116	siLSM14A HU	16.0733	15.8669	0.291912
N08		GAPDH	Unkn-116	siLSM14A HU	15.6605	15.8669	0.291912
M09		GAPDH	Unkn-117	siLSM14A HU	15.8603	15.852	0.0118493
N09		GAPDH	Unkn-117	siLSM14A HU	15.8436	15.852	0.0118493
M10		GAPDH	Unkn-118	siLSM14A HU	15.1625	15.3347	0.243503
N10		GAPDH	Unkn-118	siLSM14A HU	15.5069	15.3347	0.243503
M11		GAPDH	Unkn-119	siLSM14A HU	14.5619	14.6897	0.18076
N11		GAPDH	Unkn-119	siLSM14A HU	14.8176	14.6897	0.18076
M12		GAPDH	Unkn-120	siLSM14A HU	14.4082	14.6653	0.363555
N12		GAPDH	Unkn-120	siLSM14A HU	14.9224	14.6653	0.363555
M13		GAPDH	Unkn-121	siLSM14A HU	16.1237	15.8207	0.428539
N13		GAPDH	Unkn-121	siLSM14A HU	15.5177	15.8207	0.428539
M14		GAPDH	Unkn-122	siLSM14A HU	16.2721	15.8806	0.553564
N14		GAPDH	Unkn-122	siLSM14A HU	15.4892	15.8806	0.553564
M15		GAPDH	Unkn-123	siLSM14A HU	16.5711	16.5864	0.0217172
N15		GAPDH	Unkn-123	siLSM14A HU	16.6018	16.5864	0.0217172
M16		GAPDH	Unkn-124	siLSM14A HU	17.1968	16.8794	0.448806
N16		GAPDH	Unkn-124	siLSM14A HU	16.5621	16.8794	0.448806
M17		GAPDH	Unkn-125	siLSM14A HU	16.6615	16.4049	0.362942
N17		GAPDH	Unkn-125	siLSM14A HU	16.1482	16.4049	0.362942
M18		GAPDH	Unkn-126	siLSM14A HU	17.4069	17.3712	0.0506061
N18		GAPDH	Unkn-126	siLSM14A HU	17.3354	17.3712	0.0506061
O01		LIG4 3-4	Unkn-127	siLSM14A HU	27.3274	27.7376	0.580122
P01		LIG4 3-4	Unkn-127	siLSM14A HU	28.1478	27.7376	0.580122
O02		LIG4 3-4	Unkn-128	siLSM14A HU	28.7221	28.7524	0.0427629
P02		LIG4 3-4	Unkn-128	siLSM14A HU	28.7826	28.7524	0.0427629
O03		LIG4 3-4	Unkn-129	siLSM14A HU	28.4399	28.4015	0.0542287
P03		LIG4 3-4	Unkn-129	siLSM14A HU	28.3632	28.4015	0.0542287
O04		LIG4 3-4	Unkn-130	siLSM14A HU	27.1435	26.9846	0.224723
P04		LIG4 3-4	Unkn-130	siLSM14A HU	26.8257	26.9846	0.224723
O05		LIG4 3-4	Unkn-131	siLSM14A HU	26.1193	26.0797	0.0559514
P05		LIG4 3-4	Unkn-131	siLSM14A HU	26.0402	26.0797	0.0559514
O06		LIG4 3-4	Unkn-132	siLSM14A HU	26.1556	26.0913	0.0908402
P06		LIG4 3-4	Unkn-132	siLSM14A HU	26.0271	26.0913	0.0908402
O07		LIG4 3-4	Unkn-133	siLSM14A HU	25.5478	25.6712	0.174618
P07		LIG4 3-4	Unkn-133	siLSM14A HU	25.7947	25.6712	0.174618
O08		LIG4 3-4	Unkn-134	siLSM14A HU	24.6462	24.9073	0.369302
P08		LIG4 3-4	Unkn-134	siLSM14A HU	25.1685	24.9073	0.369302
O09		LIG4 3-4	Unkn-135	siLSM14A HU	25.3987	25.3242	0.105301
P09		LIG4 3-4	Unkn-135	siLSM14A HU	25.2498	25.3242	0.105301
O10		LIG4 3-4	Unkn-136	siLSM14A HU	24.7133	24.8941	0.255646
P10		LIG4 3-4	Unkn-136	siLSM14A HU	25.0749	24.8941	0.255646
O11		LIG4 3-4	Unkn-137	siLSM14A HU	24.8211	24.8628	0.058901
P11		LIG4 3-4	Unkn-137	siLSM14A HU	24.9044	24.8628	0.058901
O12		LIG4 3-4	Unkn-138	siLSM14A HU	24.2875	24.2939	0.00914191
P12		LIG4 3-4	Unkn-138	siLSM14A HU	24.3004	24.2939	0.00914191
O13		LIG4 3-4	Unkn-139	siLSM14A HU	23.4331	23.7832	0.495172
P13		LIG4 3-4	Unkn-139	siLSM14A HU	24.1334	23.7832	0.495172
O14		LIG4 3-4	Unkn-140	siLSM14A HU	23.1508	23.1863	0.0502331
P14		LIG4 3-4	Unkn-140	siLSM14A HU	23.2218	23.1863	0.0502331
O15		LIG4 3-4	Unkn-141	siLSM14A HU	23.5015	23.8155	0.444073
P15		LIG4 3-4	Unkn-141	siLSM14A HU	24.1295	23.8155	0.444073
O16		LIG4 3-4	Unkn-142	siLSM14A HU	25.5463	25.4032	0.202449
P16		LIG4 3-4	Unkn-142	siLSM14A HU	25.26	25.4032	0.202449
O17		LIG4 3-4	Unkn-143	siLSM14A HU	25.316	25.1353	0.255486
P17		LIG4 3-4	Unkn-143	siLSM14A HU	24.9547	25.1353	0.255486
O18		LIG4 3-4	Unkn-144	siLSM14A HU	25.4211	25.4535	0.0457383
P18		LIG4 3-4	Unkn-144	siLSM14A HU	25.4858	25.4535	0.0457383
E01		GAPDH	Unkn-037	siLSM14A NT	18.119	18.1085	0.0148607
F01		GAPDH	Unkn-037	siLSM14A NT	18.098	18.1085	0.0148607
E02		GAPDH	Unkn-038	siLSM14A NT	17.7949	17.8998	0.148382
F02		GAPDH	Unkn-038	siLSM14A NT	18.0048	17.8998	0.148382
E03		GAPDH	Unkn-039	siLSM14A NT	18.1848	18.3357	0.213414
F03		GAPDH	Unkn-039	siLSM14A NT	18.4866	18.3357	0.213414
E04		GAPDH	Unkn-040	siLSM14A NT	17.9624	18.0467	0.119218
F04		GAPDH	Unkn-040	siLSM14A NT	18.131	18.0467	0.119218
E05		GAPDH	Unkn-041	siLSM14A NT	17.7142	17.88	0.234405
F05		GAPDH	Unkn-041	siLSM14A NT	18.0457	17.88	0.234405
E06		GAPDH	Unkn-042	siLSM14A NT	16.8647	16.7945	0.0993032
F06		GAPDH	Unkn-042	siLSM14A NT	16.7243	16.7945	0.0993032
E07		GAPDH	Unkn-043	siLSM14A NT	16.4704	16.3111	0.225317
F07		GAPDH	Unkn-043	siLSM14A NT	16.1518	16.3111	0.225317
E08		GAPDH	Unkn-044	siLSM14A NT	15.5843	15.6789	0.133796
F08		GAPDH	Unkn-044	siLSM14A NT	15.7735	15.6789	0.133796
E09		GAPDH	Unkn-045	siLSM14A NT	15.7092	15.6881	0.0299014
F09		GAPDH	Unkn-045	siLSM14A NT	15.6669	15.6881	0.0299014
E10		GAPDH	Unkn-046	siLSM14A NT	15.6649	15.6555	0.0133438
F10		GAPDH	Unkn-046	siLSM14A NT	15.646	15.6555	0.0133438
E11		GAPDH	Unkn-047	siLSM14A NT	14.7548	14.5184	0.33426
F11		GAPDH	Unkn-047	siLSM14A NT	14.282	14.5184	0.33426
E12		GAPDH	Unkn-048	siLSM14A NT	14.9387	14.9058	0.0464533
F12		GAPDH	Unkn-048	siLSM14A NT	14.873	14.9058	0.0464533
E13		GAPDH	Unkn-049	siLSM14A NT	16.0009	16.1271	0.178467
F13		GAPDH	Unkn-049	siLSM14A NT	16.2533	16.1271	0.178467
E14		GAPDH	Unkn-050	siLSM14A NT	16.2059	16.6405	0.614496
F14		GAPDH	Unkn-050	siLSM14A NT	17.075	16.6405	0.614496
E15		GAPDH	Unkn-051	siLSM14A NT	16.5654	16.5374	0.0395612
F15		GAPDH	Unkn-051	siLSM14A NT	16.5094	16.5374	0.0395612
E16		GAPDH	Unkn-052	siLSM14A NT	17.2997	17.0188	0.397329
F16		GAPDH	Unkn-052	siLSM14A NT	16.7378	17.0188	0.397329
E17		GAPDH	Unkn-053	siLSM14A NT	16.683	16.3942	0.408411
F17		GAPDH	Unkn-053	siLSM14A NT	16.1054	16.3942	0.408411
E18		GAPDH	Unkn-054	siLSM14A NT	16.5795	16.5414	0.0539504
F18		GAPDH	Unkn-054	siLSM14A NT	16.5032	16.5414	0.0539504
A01		Hprt	Unkn-001	siLSM14A NT	24.4898	24.5339	0.0624843
B01		Hprt	Unkn-001	siLSM14A NT	24.5781	24.5339	0.0624843
A02		Hprt	Unkn-002	siLSM14A NT	25.3015	25.2615	0.0565305
B02		Hprt	Unkn-002	siLSM14A NT	25.2216	25.2615	0.0565305
A03		Hprt	Unkn-003	siLSM14A NT	25.0815	25.0577	0.0336168
B03		Hprt	Unkn-003	siLSM14A NT	25.0339	25.0577	0.0336168
A04		Hprt	Unkn-004	siLSM14A NT	24.8374	24.7928	0.0630865
B04		Hprt	Unkn-004	siLSM14A NT	24.7482	24.7928	0.0630865
A05		Hprt	Unkn-005	siLSM14A NT	23.7625	23.6912	0.100741
B05		Hprt	Unkn-005	siLSM14A NT	23.62	23.6912	0.100741
A06		Hprt	Unkn-006	siLSM14A NT	22.1593	22.1809	0.0305388
B06		Hprt	Unkn-006	siLSM14A NT	22.2025	22.1809	0.0305388
A07		Hprt	Unkn-007	siLSM14A NT	21.4933	21.5231	0.0421523
B07		Hprt	Unkn-007	siLSM14A NT	21.5529	21.5231	0.0421523
A08		Hprt	Unkn-008	siLSM14A NT	20.9818	21.016	0.0484626
B08		Hprt	Unkn-008	siLSM14A NT	21.0503	21.016	0.0484626
A09		Hprt	Unkn-009	siLSM14A NT	21.1361	21.1539	0.0250575
B09		Hprt	Unkn-009	siLSM14A NT	21.1716	21.1539	0.0250575
A10		Hprt	Unkn-010	siLSM14A NT	22.4488	22.4127	0.051124
B10		Hprt	Unkn-010	siLSM14A NT	22.3765	22.4127	0.051124
A11		Hprt	Unkn-011	siLSM14A NT	23.014	23.0111	0.00412833
B11		Hprt	Unkn-011	siLSM14A NT	23.0082	23.0111	0.00412833
A12		Hprt	Unkn-012	siLSM14A NT	22.7599	22.8289	0.0975991
B12		Hprt	Unkn-012	siLSM14A NT	22.8979	22.8289	0.0975991
A13		Hprt	Unkn-013	siLSM14A NT	23.6817	23.6163	0.0924336
B13		Hprt	Unkn-013	siLSM14A NT	23.551	23.6163	0.0924336
A14		Hprt	Unkn-014	siLSM14A NT	24.0775	23.985	0.130749
B14		Hprt	Unkn-014	siLSM14A NT	23.8926	23.985	0.130749
A15		Hprt	Unkn-015	siLSM14A NT	23.8302	23.8722	0.0593514
B15		Hprt	Unkn-015	siLSM14A NT	23.9141	23.8722	0.0593514
A16		Hprt	Unkn-016	siLSM14A NT	24.4689	24.4495	0.027519
B16		Hprt	Unkn-016	siLSM14A NT	24.43	24.4495	0.027519
A17		Hprt	Unkn-017	siLSM14A NT	24.0716	24.077	0.00765053
B17		Hprt	Unkn-017	siLSM14A NT	24.0824	24.077	0.00765053
A18		Hprt	Unkn-018	siLSM14A NT	23.4202	23.4769	0.0801729
B18		Hprt	Unkn-018	siLSM14A NT	23.5335	23.4769	0.0801729
G01		LIG4 3-4	Unkn-055	siLSM14A NT	28.3092	28.303	0.00887632
H01		LIG4 3-4	Unkn-055	siLSM14A NT	28.2967	28.303	0.00887632
G02		LIG4 3-4	Unkn-056	siLSM14A NT	29.3039	29.4551	0.213896
H02		LIG4 3-4	Unkn-056	siLSM14A NT	29.6063	29.4551	0.213896
G03		LIG4 3-4	Unkn-057	siLSM14A NT	28.2754	28.0271	0.351078
H03		LIG4 3-4	Unkn-057	siLSM14A NT	27.7789	28.0271	0.351078
G04		LIG4 3-4	Unkn-058	siLSM14A NT	26.7322	26.9798	0.350136
H04		LIG4 3-4	Unkn-058	siLSM14A NT	27.2274	26.9798	0.350136
G05		LIG4 3-4	Unkn-059	siLSM14A NT	26.552	26.3524	0.282258
H05		LIG4 3-4	Unkn-059	siLSM14A NT	26.1528	26.3524	0.282258
G06		LIG4 3-4	Unkn-060	siLSM14A NT	25.1102	25.3609	0.354508
H06		LIG4 3-4	Unkn-060	siLSM14A NT	25.6116	25.3609	0.354508
G07		LIG4 3-4	Unkn-061	siLSM14A NT	25.0076	24.9167	0.128639
H07		LIG4 3-4	Unkn-061	siLSM14A NT	24.8257	24.9167	0.128639
G08		LIG4 3-4	Unkn-062	siLSM14A NT	25.1038	25.0387	0.092114
H08		LIG4 3-4	Unkn-062	siLSM14A NT	24.9736	25.0387	0.092114
G09		LIG4 3-4	Unkn-063	siLSM14A NT	25.1134	25.0201	0.131881
H09		LIG4 3-4	Unkn-063	siLSM14A NT	24.9269	25.0201	0.131881
G10		LIG4 3-4	Unkn-064	siLSM14A NT	25.2269	25.2612	0.048433
H10		LIG4 3-4	Unkn-064	siLSM14A NT	25.2954	25.2612	0.048433
G11		LIG4 3-4	Unkn-065	siLSM14A NT	24.1179	24.3969	0.39448
H11		LIG4 3-4	Unkn-065	siLSM14A NT	24.6758	24.3969	0.39448
G12		LIG4 3-4	Unkn-066	siLSM14A NT	23.6128	23.6669	0.0765765
H12		LIG4 3-4	Unkn-066	siLSM14A NT	23.7211	23.6669	0.0765765
G13		LIG4 3-4	Unkn-067	siLSM14A NT	23.456	23.5193	0.08944
H13		LIG4 3-4	Unkn-067	siLSM14A NT	23.5825	23.5193	0.08944
G14		LIG4 3-4	Unkn-068	siLSM14A NT	24.0373	23.71	0.462848
H14		LIG4 3-4	Unkn-068	siLSM14A NT	23.3827	23.71	0.462848
G15		LIG4 3-4	Unkn-069	siLSM14A NT	24.2095	24.2583	0.0689122
H15		LIG4 3-4	Unkn-069	siLSM14A NT	24.307	24.2583	0.0689122
G16		LIG4 3-4	Unkn-070	siLSM14A NT	25.4977	25.5902	0.130825
H16		LIG4 3-4	Unkn-070	siLSM14A NT	25.6827	25.5902	0.130825
G17		LIG4 3-4	Unkn-071	siLSM14A NT	24.5773	24.8418	0.373995
H17		LIG4 3-4	Unkn-071	siLSM14A NT	25.1062	24.8418	0.373995
G18		LIG4 3-4	Unkn-072	siLSM14A NT	24.7626	24.7129	0.0702858
H18		LIG4 3-4	Unkn-072	siLSM14A NT	24.6632	24.7129	0.0702858
E01	SYBR	RTEL1 9-10	Unkn-19	siLSM14A NT	28.0065	28.0512	0.063233
E01	SYBR	RTEL1 9-10	Unkn-19	siLSM14A NT	28.0065	28.0512	0.063233
F01	SYBR	RTEL1 9-10	Unkn-19	siLSM14A NT	28.0959	28.0512	0.063233
F01	SYBR	RTEL1 9-10	Unkn-19	siLSM14A NT	28.0959	28.0512	0.063233
E02	SYBR	RTEL1 9-10	Unkn-20	siLSM14A NT	28.4514	28.5702	0.168098
E02	SYBR	RTEL1 9-10	Unkn-20	siLSM14A NT	28.4514	28.5702	0.168098
F02	SYBR	RTEL1 9-10	Unkn-20	siLSM14A NT	28.6891	28.5702	0.168098
F02	SYBR	RTEL1 9-10	Unkn-20	siLSM14A NT	28.6891	28.5702	0.168098
E03	SYBR	RTEL1 9-10	Unkn-21	siLSM14A NT	27.3783	27.3221	0.0793895
E03	SYBR	RTEL1 9-10	Unkn-21	siLSM14A NT	27.3783	27.3221	0.0793895
F03	SYBR	RTEL1 9-10	Unkn-21	siLSM14A NT	27.266	27.3221	0.0793895
F03	SYBR	RTEL1 9-10	Unkn-21	siLSM14A NT	27.266	27.3221	0.0793895
E04	SYBR	RTEL1 9-10	Unkn-22	siLSM14A NT	26.3256	26.2939	0.0448212
E04	SYBR	RTEL1 9-10	Unkn-22	siLSM14A NT	26.3256	26.2939	0.0448212
F04	SYBR	RTEL1 9-10	Unkn-22	siLSM14A NT	26.2623	26.2939	0.0448212
F04	SYBR	RTEL1 9-10	Unkn-22	siLSM14A NT	26.2623	26.2939	0.0448212
E05	SYBR	RTEL1 9-10	Unkn-23	siLSM14A NT	25.3615	25.3833	0.0308363
E05	SYBR	RTEL1 9-10	Unkn-23	siLSM14A NT	25.3615	25.3833	0.0308363
F05	SYBR	RTEL1 9-10	Unkn-23	siLSM14A NT	25.4051	25.3833	0.0308363
F05	SYBR	RTEL1 9-10	Unkn-23	siLSM14A NT	25.4051	25.3833	0.0308363
E06	SYBR	RTEL1 9-10	Unkn-24	siLSM14A NT	24.2788	24.2937	0.0209816
E06	SYBR	RTEL1 9-10	Unkn-24	siLSM14A NT	24.2788	24.2937	0.0209816
F06	SYBR	RTEL1 9-10	Unkn-24	siLSM14A NT	24.3085	24.2937	0.0209816
F06	SYBR	RTEL1 9-10	Unkn-24	siLSM14A NT	24.3085	24.2937	0.0209816
E07	SYBR	RTEL1 9-10	Unkn-25	siLSM14A NT	23.8436	23.9478	0.147325
E07	SYBR	RTEL1 9-10	Unkn-25	siLSM14A NT	23.8436	23.9478	0.147325
F07	SYBR	RTEL1 9-10	Unkn-25	siLSM14A NT	24.052	23.9478	0.147325
F07	SYBR	RTEL1 9-10	Unkn-25	siLSM14A NT	24.052	23.9478	0.147325
E08	SYBR	RTEL1 9-10	Unkn-26	siLSM14A NT	23.4821	23.5218	0.0560289
E08	SYBR	RTEL1 9-10	Unkn-26	siLSM14A NT	23.4821	23.5218	0.0560289
F08	SYBR	RTEL1 9-10	Unkn-26	siLSM14A NT	23.5614	23.5218	0.0560289
F08	SYBR	RTEL1 9-10	Unkn-26	siLSM14A NT	23.5614	23.5218	0.0560289
E09	SYBR	RTEL1 9-10	Unkn-27	siLSM14A NT	23.6059	23.5965	0.0133738
E09	SYBR	RTEL1 9-10	Unkn-27	siLSM14A NT	23.6059	23.5965	0.0133738
F09	SYBR	RTEL1 9-10	Unkn-27	siLSM14A NT	23.587	23.5965	0.0133738
F09	SYBR	RTEL1 9-10	Unkn-27	siLSM14A NT	23.587	23.5965	0.0133738
E10	SYBR	RTEL1 9-10	Unkn-28	siLSM14A NT	23.3681	23.3612	0.00977524
E10	SYBR	RTEL1 9-10	Unkn-28	siLSM14A NT	23.3681	23.3612	0.00977524
F10	SYBR	RTEL1 9-10	Unkn-28	siLSM14A NT	23.3543	23.3612	0.00977524
F10	SYBR	RTEL1 9-10	Unkn-28	siLSM14A NT	23.3543	23.3612	0.00977524
E11	SYBR	RTEL1 9-10	Unkn-29	siLSM14A NT	23.4047	23.4827	0.110285
E11	SYBR	RTEL1 9-10	Unkn-29	siLSM14A NT	23.4047	23.4827	0.110285
F11	SYBR	RTEL1 9-10	Unkn-29	siLSM14A NT	23.5607	23.4827	0.110285
F11	SYBR	RTEL1 9-10	Unkn-29	siLSM14A NT	23.5607	23.4827	0.110285
E12	SYBR	RTEL1 9-10	Unkn-30	siLSM14A NT	22.9589	23.0501	0.129086
E12	SYBR	RTEL1 9-10	Unkn-30	siLSM14A NT	22.9589	23.0501	0.129086
F12	SYBR	RTEL1 9-10	Unkn-30	siLSM14A NT	23.1414	23.0501	0.129086
F12	SYBR	RTEL1 9-10	Unkn-30	siLSM14A NT	23.1414	23.0501	0.129086
G01	SYBR	RTEL1 9-10	Unkn-31	siLSM14A NT	24.0046	24.0424	0.0534876
G01	SYBR	RTEL1 9-10	Unkn-31	siLSM14A NT	24.0046	24.0424	0.0534876
H01	SYBR	RTEL1 9-10	Unkn-31	siLSM14A NT	24.0802	24.0424	0.0534876
H01	SYBR	RTEL1 9-10	Unkn-31	siLSM14A NT	24.0802	24.0424	0.0534876
G02	SYBR	RTEL1 9-10	Unkn-32	siLSM14A NT	24.3488	24.3881	0.055668
G02	SYBR	RTEL1 9-10	Unkn-32	siLSM14A NT	24.3488	24.3881	0.055668
H02	SYBR	RTEL1 9-10	Unkn-32	siLSM14A NT	24.4275	24.3881	0.055668
H02	SYBR	RTEL1 9-10	Unkn-32	siLSM14A NT	24.4275	24.3881	0.055668
G03	SYBR	RTEL1 9-10	Unkn-33	siLSM14A NT	24.6871	24.7439	0.0803031
G03	SYBR	RTEL1 9-10	Unkn-33	siLSM14A NT	24.6871	24.7439	0.0803031
H03	SYBR	RTEL1 9-10	Unkn-33	siLSM14A NT	24.8006	24.7439	0.0803031
H03	SYBR	RTEL1 9-10	Unkn-33	siLSM14A NT	24.8006	24.7439	0.0803031
G04	SYBR	RTEL1 9-10	Unkn-34	siLSM14A NT	25.6748	25.8363	0.228314
G04	SYBR	RTEL1 9-10	Unkn-34	siLSM14A NT	25.6748	25.8363	0.228314
H04	SYBR	RTEL1 9-10	Unkn-34	siLSM14A NT	25.9977	25.8363	0.228314
H04	SYBR	RTEL1 9-10	Unkn-34	siLSM14A NT	25.9977	25.8363	0.228314
G05	SYBR	RTEL1 9-10	Unkn-35	siLSM14A NT	25.102	25.187	0.120188
G05	SYBR	RTEL1 9-10	Unkn-35	siLSM14A NT	25.102	25.187	0.120188
H05	SYBR	RTEL1 9-10	Unkn-35	siLSM14A NT	25.272	25.187	0.120188
H05	SYBR	RTEL1 9-10	Unkn-35	siLSM14A NT	25.272	25.187	0.120188
G06	SYBR	RTEL1 9-10	Unkn-36	siLSM14A NT	24.8391	24.9068	0.0956859
G06	SYBR	RTEL1 9-10	Unkn-36	siLSM14A NT	24.8391	24.9068	0.0956859
H06	SYBR	RTEL1 9-10	Unkn-36	siLSM14A NT	24.9744	24.9068	0.0956859
H06	SYBR	RTEL1 9-10	Unkn-36	siLSM14A NT	24.9744	24.9068	0.0956859
C01		Tubulin	Unkn-019	siLSM14A NT	25.8318	25.842	0.0144305
D01		Tubulin	Unkn-019	siLSM14A NT	25.8522	25.842	0.0144305
C02		Tubulin	Unkn-020	siLSM14A NT	25.8916	25.9047	0.0185209
D02		Tubulin	Unkn-020	siLSM14A NT	25.9178	25.9047	0.0185209
C03		Tubulin	Unkn-021	siLSM14A NT	25.9607	25.8608	0.141213
D03		Tubulin	Unkn-021	siLSM14A NT	25.761	25.8608	0.141213
C04		Tubulin	Unkn-022	siLSM14A NT	25.4286	25.3118	0.165194
D04		Tubulin	Unkn-022	siLSM14A NT	25.195	25.3118	0.165194
C05		Tubulin	Unkn-023	siLSM14A NT	24.8645	24.873	0.0120508
D05		Tubulin	Unkn-023	siLSM14A NT	24.8815	24.873	0.0120508
C06		Tubulin	Unkn-024	siLSM14A NT	23.9788	24.0123	0.0474539
D06		Tubulin	Unkn-024	siLSM14A NT	24.0459	24.0123	0.0474539
C07		Tubulin	Unkn-025	siLSM14A NT	23.1275	23.218	0.128031
D07		Tubulin	Unkn-025	siLSM14A NT	23.3086	23.218	0.128031
C08		Tubulin	Unkn-026	siLSM14A NT	22.4579	22.4875	0.0418226
D08		Tubulin	Unkn-026	siLSM14A NT	22.5171	22.4875	0.0418226
C09		Tubulin	Unkn-027	siLSM14A NT	22.2158	22.3	0.119033
D09		Tubulin	Unkn-027	siLSM14A NT	22.3842	22.3	0.119033
C10		Tubulin	Unkn-028	siLSM14A NT	22.4137	22.3192	0.133708
D10		Tubulin	Unkn-028	siLSM14A NT	22.2246	22.3192	0.133708
C11		Tubulin	Unkn-029	siLSM14A NT	21.3088	21.3523	0.0615847
D11		Tubulin	Unkn-029	siLSM14A NT	21.3959	21.3523	0.0615847
C12		Tubulin	Unkn-030	siLSM14A NT	20.6201	20.7826	0.229835
D12		Tubulin	Unkn-030	siLSM14A NT	20.9451	20.7826	0.229835
C13		Tubulin	Unkn-031	siLSM14A NT	21.8708	21.8918	0.0297762
D13		Tubulin	Unkn-031	siLSM14A NT	21.9129	21.8918	0.0297762
C14		Tubulin	Unkn-032	siLSM14A NT	22.8356	22.9069	0.100931
D14		Tubulin	Unkn-032	siLSM14A NT	22.9783	22.9069	0.100931
C15		Tubulin	Unkn-033	siLSM14A NT	23.0264	23.0385	0.0171311
D15		Tubulin	Unkn-033	siLSM14A NT	23.0507	23.0385	0.0171311
C16		Tubulin	Unkn-034	siLSM14A NT	23.9763	23.8816	0.133976
D16		Tubulin	Unkn-034	siLSM14A NT	23.7869	23.8816	0.133976
C17		Tubulin	Unkn-035	siLSM14A NT	23.2874	23.2959	0.0121125
D17		Tubulin	Unkn-035	siLSM14A NT	23.3045	23.2959	0.0121125
C18		Tubulin	Unkn-036	siLSM14A NT	23.045	22.9886	0.0797626
D18		Tubulin	Unkn-036	siLSM14A NT	22.9322	22.9886	0.0797626

## Sheet: Datas triées
Résultats des polysomes du ??? Sylvain
Well	Fluor	Target	Content	Sample	Cq	Cq Mean	Cq Std. Dev
A01		HPRT1	Unkn-001	LSM14	24.4898	24.5339	0.0624843	1
B01		HPRT1	Unkn-001	LSM14	24.5781	24.5339	0.0624843	2
A02		HPRT1	Unkn-002	LSM14	25.3015	25.2615	0.0565305	1
B02		HPRT1	Unkn-002	LSM14	25.2216	25.2615	0.0565305	2
A03		HPRT1	Unkn-003	LSM14	25.0815	25.0577	0.0336168	1
B03		HPRT1	Unkn-003	LSM14	25.0339	25.0577	0.0336168	2
A04		HPRT1	Unkn-004	LSM14	24.8374	24.7928	0.0630865	1
B04		HPRT1	Unkn-004	LSM14	24.7482	24.7928	0.0630865	2
A05		HPRT1	Unkn-005	LSM14	23.7625	23.6912	0.100741	1
B05		HPRT1	Unkn-005	LSM14	23.62	23.6912	0.100741	2
A06		HPRT1	Unkn-006	LSM14	22.1593	22.1809	0.0305388	1
B06		HPRT1	Unkn-006	LSM14	22.2025	22.1809	0.0305388	2
A07		HPRT1	Unkn-007	LSM14	21.4933	21.5231	0.0421523	1
B07		HPRT1	Unkn-007	LSM14	21.5529	21.5231	0.0421523	2
A08		HPRT1	Unkn-008	LSM14	20.9818	21.016	0.0484626	1
B08		HPRT1	Unkn-008	LSM14	21.0503	21.016	0.0484626	2
A09		HPRT1	Unkn-009	LSM14	21.1361	21.1539	0.0250575	1
B09		HPRT1	Unkn-009	LSM14	21.1716	21.1539	0.0250575	2
A10		HPRT1	Unkn-010	LSM14	22.4488	22.4127	0.051124	1
B10		HPRT1	Unkn-010	LSM14	22.3765	22.4127	0.051124	2
A11		HPRT1	Unkn-011	LSM14	23.014	23.0111	0.00412833	1
B11		HPRT1	Unkn-011	LSM14	23.0082	23.0111	0.00412833	2
A12		HPRT1	Unkn-012	LSM14	22.7599	22.8289	0.0975991	1
B12		HPRT1	Unkn-012	LSM14	22.8979	22.8289	0.0975991	2
A13		HPRT1	Unkn-013	LSM14	23.6817	23.6163	0.0924336	1
B13		HPRT1	Unkn-013	LSM14	23.551	23.6163	0.0924336	2
A14		HPRT1	Unkn-014	LSM14	24.0775	23.985	0.130749	1
B14		HPRT1	Unkn-014	LSM14	23.8926	23.985	0.130749	2
A15		HPRT1	Unkn-015	LSM14	23.8302	23.8722	0.0593514	1
B15		HPRT1	Unkn-015	LSM14	23.9141	23.8722	0.0593514	2
A16		HPRT1	Unkn-016	LSM14	24.4689	24.4495	0.027519	1
B16		HPRT1	Unkn-016	LSM14	24.43	24.4495	0.027519	2
A17		HPRT1	Unkn-017	LSM14	24.0716	24.077	0.00765053	1
B17		HPRT1	Unkn-017	LSM14	24.0824	24.077	0.00765053	2
A18		HPRT1	Unkn-018	LSM14	23.4202	23.4769	0.0801729	1
B18		HPRT1	Unkn-018	LSM14	23.5335	23.4769	0.0801729	2
E01		GAPDH	Unkn-037	LSM14	18.119	18.1085	0.0148607	1
F01		GAPDH	Unkn-037	LSM14	18.098	18.1085	0.0148607	2
E02		GAPDH	Unkn-038	LSM14	17.7949	17.8998	0.148382	1
F02		GAPDH	Unkn-038	LSM14	18.0048	17.8998	0.148382	2
E03		GAPDH	Unkn-039	LSM14	18.1848	18.3357	0.213414	1
F03		GAPDH	Unkn-039	LSM14	18.4866	18.3357	0.213414	2
E04		GAPDH	Unkn-040	LSM14	17.9624	18.0467	0.119218	1
F04		GAPDH	Unkn-040	LSM14	18.131	18.0467	0.119218	2
E05		GAPDH	Unkn-041	LSM14	17.7142	17.88	0.234405	1
F05		GAPDH	Unkn-041	LSM14	18.0457	17.88	0.234405	2
E06		GAPDH	Unkn-042	LSM14	16.8647	16.7945	0.0993032	1
F06		GAPDH	Unkn-042	LSM14	16.7243	16.7945	0.0993032	2
E07		GAPDH	Unkn-043	LSM14	16.4704	16.3111	0.225317	1
F07		GAPDH	Unkn-043	LSM14	16.1518	16.3111	0.225317	2
E08		GAPDH	Unkn-044	LSM14	15.5843	15.6789	0.133796	1
F08		GAPDH	Unkn-044	LSM14	15.7735	15.6789	0.133796	2
E09		GAPDH	Unkn-045	LSM14	15.7092	15.6881	0.0299014	1
F09		GAPDH	Unkn-045	LSM14	15.6669	15.6881	0.0299014	2
E10		GAPDH	Unkn-046	LSM14	15.6649	15.6555	0.0133438	1
F10		GAPDH	Unkn-046	LSM14	15.646	15.6555	0.0133438	2
E11		GAPDH	Unkn-047	LSM14	14.7548	14.5184	0.33426	1
F11		GAPDH	Unkn-047	LSM14	14.282	14.5184	0.33426	2
E12		GAPDH	Unkn-048	LSM14	14.9387	14.9058	0.0464533	1
F12		GAPDH	Unkn-048	LSM14	14.873	14.9058	0.0464533	2
E13		GAPDH	Unkn-049	LSM14	16.0009	16.1271	0.178467	1
F13		GAPDH	Unkn-049	LSM14	16.2533	16.1271	0.178467	2
E14		GAPDH	Unkn-050	LSM14	16.2059	16.6405	0.614496	1
F14		GAPDH	Unkn-050	LSM14	17.075	16.6405	0.614496	2
E15		GAPDH	Unkn-051	LSM14	16.5654	16.5374	0.0395612	1
F15		GAPDH	Unkn-051	LSM14	16.5094	16.5374	0.0395612	2
E16		GAPDH	Unkn-052	LSM14	17.2997	17.0188	0.397329	1
F16		GAPDH	Unkn-052	LSM14	16.7378	17.0188	0.397329	2
E17		GAPDH	Unkn-053	LSM14	16.683	16.3942	0.408411	1
F17		GAPDH	Unkn-053	LSM14	16.1054	16.3942	0.408411	2
E18		GAPDH	Unkn-054	LSM14	16.5795	16.5414	0.0539504	1
F18		GAPDH	Unkn-054	LSM14	16.5032	16.5414	0.0539504	2
E01	SYBR	RteL1	Unkn-19	LSM14	28.0065	28.0512	0.063233	1
F01	SYBR	RteL1	Unkn-19	LSM14	28.0959	28.0512	0.063233	2
E02	SYBR	RteL1	Unkn-20	LSM14	28.4514	28.5702	0.168098	1
F02	SYBR	RteL1	Unkn-20	LSM14	28.6891	28.5702	0.168098	2
E03	SYBR	RteL1	Unkn-21	LSM14	27.3783	27.3221	0.0793895	1
F03	SYBR	RteL1	Unkn-21	LSM14	27.266	27.3221	0.0793895	2
E04	SYBR	RteL1	Unkn-22	LSM14	26.3256	26.2939	0.0448212	1
F04	SYBR	RteL1	Unkn-22	LSM14	26.2623	26.2939	0.0448212	2
E05	SYBR	RteL1	Unkn-23	LSM14	25.3615	25.3833	0.0308363	1
F05	SYBR	RteL1	Unkn-23	LSM14	25.4051	25.3833	0.0308363	2
E06	SYBR	RteL1	Unkn-24	LSM14	24.2788	24.2937	0.0209816	1
F06	SYBR	RteL1	Unkn-24	LSM14	24.3085	24.2937	0.0209816	2
E07	SYBR	RteL1	Unkn-25	LSM14	23.8436	23.9478	0.147325	1
F07	SYBR	RteL1	Unkn-25	LSM14	24.052	23.9478	0.147325	2
E08	SYBR	RteL1	Unkn-26	LSM14	23.4821	23.5218	0.0560289	1
F08	SYBR	RteL1	Unkn-26	LSM14	23.5614	23.5218	0.0560289	2
E09	SYBR	RteL1	Unkn-27	LSM14	23.6059	23.5965	0.0133738	1
F09	SYBR	RteL1	Unkn-27	LSM14	23.587	23.5965	0.0133738	2
E10	SYBR	RteL1	Unkn-28	LSM14	23.3681	23.3612	0.00977524	1
F10	SYBR	RteL1	Unkn-28	LSM14	23.3543	23.3612	0.00977524	2
E11	SYBR	RteL1	Unkn-29	LSM14	23.4047	23.4827	0.110285	1
F11	SYBR	RteL1	Unkn-29	LSM14	23.5607	23.4827	0.110285	2
E12	SYBR	RteL1	Unkn-30	LSM14	22.9589	23.0501	0.129086	1
F12	SYBR	RteL1	Unkn-30	LSM14	23.1414	23.0501	0.129086	2
G01	SYBR	RteL1	Unkn-31	LSM14	24.0046	24.0424	0.0534876	1
H01	SYBR	RteL1	Unkn-31	LSM14	24.0802	24.0424	0.0534876	2
G02	SYBR	RteL1	Unkn-32	LSM14	24.3488	24.3881	0.055668	1
H02	SYBR	RteL1	Unkn-32	LSM14	24.4275	24.3881	0.055668	2
G03	SYBR	RteL1	Unkn-33	LSM14	24.6871	24.7439	0.0803031	1
H03	SYBR	RteL1	Unkn-33	LSM14	24.8006	24.7439	0.0803031	2
G04	SYBR	RteL1	Unkn-34	LSM14	25.6748	25.8363	0.228314	1
H04	SYBR	RteL1	Unkn-34	LSM14	25.9977	25.8363	0.228314	2
G05	SYBR	RteL1	Unkn-35	LSM14	25.102	25.187	0.120188	1
H05	SYBR	RteL1	Unkn-35	LSM14	25.272	25.187	0.120188	2
G06	SYBR	RteL1	Unkn-36	LSM14	24.8391	24.9068	0.0956859	1
H06	SYBR	RteL1	Unkn-36	LSM14	24.9744	24.9068	0.0956859	2
G01		LIG4	Unkn-055	LSM14	28.3092	28.303	0.00887632	1
H01		LIG4	Unkn-055	LSM14	28.2967	28.303	0.00887632	2
G02		LIG4	Unkn-056	LSM14	29.3039	29.4551	0.213896	1
H02		LIG4	Unkn-056	LSM14	29.6063	29.4551	0.213896	2
G03		LIG4	Unkn-057	LSM14	28.2754	28.0271	0.351078	1
H03		LIG4	Unkn-057	LSM14	27.7789	28.0271	0.351078	2
G04		LIG4	Unkn-058	LSM14	26.7322	26.9798	0.350136	1
H04		LIG4	Unkn-058	LSM14	27.2274	26.9798	0.350136	2
G05		LIG4	Unkn-059	LSM14	26.552	26.3524	0.282258	1
H05		LIG4	Unkn-059	LSM14	26.1528	26.3524	0.282258	2
G06		LIG4	Unkn-060	LSM14	25.1102	25.3609	0.354508	1
H06		LIG4	Unkn-060	LSM14	25.6116	25.3609	0.354508	2
G07		LIG4	Unkn-061	LSM14	25.0076	24.9167	0.128639	1
H07		LIG4	Unkn-061	LSM14	24.8257	24.9167	0.128639	2
G08		LIG4	Unkn-062	LSM14	25.1038	25.0387	0.092114	1
H08		LIG4	Unkn-062	LSM14	24.9736	25.0387	0.092114	2
G09		LIG4	Unkn-063	LSM14	25.1134	25.0201	0.131881	1
H09		LIG4	Unkn-063	LSM14	24.9269	25.0201	0.131881	2
G10		LIG4	Unkn-064	LSM14	25.2269	25.2612	0.048433	1
H10		LIG4	Unkn-064	LSM14	25.2954	25.2612	0.048433	2
G11		LIG4	Unkn-065	LSM14	24.1179	24.3969	0.39448	1
H11		LIG4	Unkn-065	LSM14	24.6758	24.3969	0.39448	2
G12		LIG4	Unkn-066	LSM14	23.6128	23.6669	0.0765765	1
H12		LIG4	Unkn-066	LSM14	23.7211	23.6669	0.0765765	2
G13		LIG4	Unkn-067	LSM14	23.456	23.5193	0.08944	1
H13		LIG4	Unkn-067	LSM14	23.5825	23.5193	0.08944	2
G14		LIG4	Unkn-068	LSM14	24.0373	23.71	0.462848	1
H14		LIG4	Unkn-068	LSM14	23.3827	23.71	0.462848	2
G15		LIG4	Unkn-069	LSM14	24.2095	24.2583	0.0689122	1
H15		LIG4	Unkn-069	LSM14	24.307	24.2583	0.0689122	2
G16		LIG4	Unkn-070	LSM14	25.4977	25.5902	0.130825	1
H16		LIG4	Unkn-070	LSM14	25.6827	25.5902	0.130825	2
G17		LIG4	Unkn-071	LSM14	24.5773	24.8418	0.373995	1
H17		LIG4	Unkn-071	LSM14	25.1062	24.8418	0.373995	2
G18		LIG4	Unkn-072	LSM14	24.7626	24.7129	0.0702858	1
H18		LIG4	Unkn-072	LSM14	24.6632	24.7129	0.0702858	2
I01		HPRT1	Unkn-073	LSM14 + HU	24.6238	24.6581	0.0484878	1
J01		HPRT1	Unkn-073	LSM14 + HU	24.6923	24.6581	0.0484878	2
I02		HPRT1	Unkn-074	LSM14 + HU	24.686	24.7573	0.100782	1
J02		HPRT1	Unkn-074	LSM14 + HU	24.8285	24.7573	0.100782	2
I03		HPRT1	Unkn-075	LSM14 + HU	24.9217	24.9968	0.106292	1
J03		HPRT1	Unkn-075	LSM14 + HU	25.072	24.9968	0.106292	2
I04		HPRT1	Unkn-076	LSM14 + HU	24.1914	24.2476	0.0794049	1
J04		HPRT1	Unkn-076	LSM14 + HU	24.3037	24.2476	0.0794049	2
I05		HPRT1	Unkn-077	LSM14 + HU	23.1167	23.0958	0.0294825	1
J05		HPRT1	Unkn-077	LSM14 + HU	23.075	23.0958	0.0294825	2
I06		HPRT1	Unkn-078	LSM14 + HU	22.8022	22.8822	0.113051	1
J06		HPRT1	Unkn-078	LSM14 + HU	22.9621	22.8822	0.113051	2
I07		HPRT1	Unkn-079	LSM14 + HU	21.7807	21.8128	0.0454944	1
J07		HPRT1	Unkn-079	LSM14 + HU	21.845	21.8128	0.0454944	2
I08		HPRT1	Unkn-080	LSM14 + HU	21.0602	21.0914	0.0442538	1
J08		HPRT1	Unkn-080	LSM14 + HU	21.1227	21.0914	0.0442538	2
I09		HPRT1	Unkn-081	LSM14 + HU	21.1007	21.1522	0.0727802	1
J09		HPRT1	Unkn-081	LSM14 + HU	21.2037	21.1522	0.0727802	2
I10		HPRT1	Unkn-082	LSM14 + HU	21.4967	21.5089	0.0172381	1
J10		HPRT1	Unkn-082	LSM14 + HU	21.5211	21.5089	0.0172381	2
I11		HPRT1	Unkn-083	LSM14 + HU	22.4455	22.406	0.0558762	1
J11		HPRT1	Unkn-083	LSM14 + HU	22.3665	22.406	0.0558762	2
I12		HPRT1	Unkn-084	LSM14 + HU	23.2926	23.2568	0.0506211	1
J12		HPRT1	Unkn-084	LSM14 + HU	23.221	23.2568	0.0506211	2
I13		HPRT1	Unkn-085	LSM14 + HU	23.6475	23.7271	0.112495	1
J13		HPRT1	Unkn-085	LSM14 + HU	23.8066	23.7271	0.112495	2
I14		HPRT1	Unkn-086	LSM14 + HU	23.3444	23.3411	0.004707	1
J14		HPRT1	Unkn-086	LSM14 + HU	23.3378	23.3411	0.004707	2
I15		HPRT1	Unkn-087	LSM14 + HU	23.869	23.8174	0.0729729	1
J15		HPRT1	Unkn-087	LSM14 + HU	23.7658	23.8174	0.0729729	2
I16		HPRT1	Unkn-088	LSM14 + HU	24.4516	24.3814	0.0993392	1
J16		HPRT1	Unkn-088	LSM14 + HU	24.3111	24.3814	0.0993392	2
I17		HPRT1	Unkn-089	LSM14 + HU	24.0091	24.0207	0.0162708	1
J17		HPRT1	Unkn-089	LSM14 + HU	24.0322	24.0207	0.0162708	2
I18		HPRT1	Unkn-090	LSM14 + HU	24.2971	24.2591	0.0537295	1
J18		HPRT1	Unkn-090	LSM14 + HU	24.2211	24.2591	0.0537295	2
M01		GAPDH	Unkn-109	LSM14 + HU	18.2229	18.1439	0.111694	1
N01		GAPDH	Unkn-109	LSM14 + HU	18.0649	18.1439	0.111694	2
M02		GAPDH	Unkn-110	LSM14 + HU	17.4276	17.465	0.0528615	1
N02		GAPDH	Unkn-110	LSM14 + HU	17.5024	17.465	0.0528615	2
M03		GAPDH	Unkn-111	LSM14 + HU	17.8505	17.8986	0.0679825	1
N03		GAPDH	Unkn-111	LSM14 + HU	17.9466	17.8986	0.0679825	2
M04		GAPDH	Unkn-112	LSM14 + HU	17.9184	17.9627	0.0626704	1
N04		GAPDH	Unkn-112	LSM14 + HU	18.007	17.9627	0.0626704	2
M05		GAPDH	Unkn-113	LSM14 + HU	17.4202	17.4326	0.0176558	1
N05		GAPDH	Unkn-113	siLSM14A HU	17.4451	17.4326	0.0176558	2
M06		GAPDH	Unkn-114	siLSM14A HU	17.2519	17.2479	0.00571519	1
N06		GAPDH	Unkn-114	LSM14 + HU	17.2438	17.2479	0.00571519	2
M07		GAPDH	Unkn-115	LSM14 + HU	16.4794	16.5641	0.119745	1
N07		GAPDH	Unkn-115	LSM14 + HU	16.6487	16.5641	0.119745	2
M08		GAPDH	Unkn-116	LSM14 + HU	16.0733	15.8669	0.291912	1
N08		GAPDH	Unkn-116	LSM14 + HU	15.6605	15.8669	0.291912	2
M09		GAPDH	Unkn-117	LSM14 + HU	15.8603	15.852	0.0118493	1
N09		GAPDH	Unkn-117	LSM14 + HU	15.8436	15.852	0.0118493	2
M10		GAPDH	Unkn-118	LSM14 + HU	15.1625	15.3347	0.243503	1
N10		GAPDH	Unkn-118	LSM14 + HU	15.5069	15.3347	0.243503	2
M11		GAPDH	Unkn-119	siLSM14A HU	14.5619	14.6897	0.18076	1
N11		GAPDH	Unkn-119	siLSM14A HU	14.8176	14.6897	0.18076	2
M12		GAPDH	Unkn-120	LSM14 + HU	14.4082	14.6653	0.363555	1
N12		GAPDH	Unkn-120	LSM14 + HU	14.9224	14.6653	0.363555	2
M13		GAPDH	Unkn-121	LSM14 + HU	16.1237	15.8207	0.428539	1
N13		GAPDH	Unkn-121	LSM14 + HU	15.5177	15.8207	0.428539	2
M14		GAPDH	Unkn-122	LSM14 + HU	16.2721	15.8806	0.553564	1
N14		GAPDH	Unkn-122	LSM14 + HU	15.4892	15.8806	0.553564	2
M15		GAPDH	Unkn-123	LSM14 + HU	16.5711	16.5864	0.0217172	1
N15		GAPDH	Unkn-123	LSM14 + HU	16.6018	16.5864	0.0217172	2
M16		GAPDH	Unkn-124	LSM14 + HU	17.1968	16.8794	0.448806	1
N16		GAPDH	Unkn-124	LSM14 + HU	16.5621	16.8794	0.448806	2
M17		GAPDH	Unkn-125	LSM14 + HU	16.6615	16.4049	0.362942	1
N17		GAPDH	Unkn-125	LSM14 + HU	16.1482	16.4049	0.362942	2
M18		GAPDH	Unkn-126	LSM14 + HU	17.4069	17.3712	0.0506061	1
N18		GAPDH	Unkn-126	LSM14 + HU	17.3354	17.3712	0.0506061	2
E01	SYBR	RteL1	Unkn-19	LSM14 + HU	27.6102	27.8524	0.342513	1
F01	SYBR	RteL1	Unkn-19	LSM14 + HU	28.0946	27.8524	0.342513	2
E02	SYBR	RteL1	Unkn-20	LSM14 + HU	28.5505	28.4743	0.107749	1
F02	SYBR	RteL1	Unkn-20	LSM14 + HU	28.3981	28.4743	0.107749	2
E03	SYBR	RteL1	Unkn-21	LSM14 + HU	27.2604	27.3708	0.156149	1
F03	SYBR	RteL1	Unkn-21	LSM14 + HU	27.4812	27.3708	0.156149	2
E04	SYBR	RteL1	Unkn-22	LSM14 + HU	26.7873	26.6343	0.216442	1
F04	SYBR	RteL1	Unkn-22	LSM14 + HU	26.4812	26.6343	0.216442	2
E05	SYBR	RteL1	Unkn-23	LSM14 + HU	25.1338	24.9624	0.242505	1
F05	SYBR	RteL1	Unkn-23	LSM14 + HU	24.7909	24.9624	0.242505	2
E06	SYBR	RteL1	Unkn-24	LSM14 + HU	24.5272	24.5604	0.0470494	1
F06	SYBR	RteL1	Unkn-24	LSM14 + HU	24.5937	24.5604	0.0470494	2
E07	SYBR	RteL1	Unkn-25	LSM14 + HU	24.276	24.2684	0.0107052	1
F07	SYBR	RteL1	Unkn-25	LSM14 + HU	24.2608	24.2684	0.0107052	2
E08	SYBR	RteL1	Unkn-26	LSM14 + HU	23.6028	23.8139	0.298517	1
F08	SYBR	RteL1	Unkn-26	LSM14 + HU	24.025	23.8139	0.298517	2
E09	SYBR	RteL1	Unkn-27	LSM14 + HU	23.6157	23.6701	0.0768819	1
F09	SYBR	RteL1	Unkn-27	LSM14 + HU	23.7244	23.6701	0.0768819	2
E10	SYBR	RteL1	Unkn-28	LSM14 + HU	23.5881	23.6703	0.116228	1
F10	SYBR	RteL1	Unkn-28	LSM14 + HU	23.7525	23.6703	0.116228	2
E11	SYBR	RteL1	Unkn-29	LSM14 + HU	23.2581	23.3626	0.147804	1
F11	SYBR	RteL1	Unkn-29	LSM14 + HU	23.4672	23.3626	0.147804	2
E12	SYBR	RteL1	Unkn-30	LSM14 + HU	23.3381	23.3665	0.0401394	1
F12	SYBR	RteL1	Unkn-30	LSM14 + HU	23.3949	23.3665	0.0401394	2
G01	SYBR	RteL1	Unkn-31	LSM14 + HU	23.9735	23.9563	0.0243721	1
H01	SYBR	RteL1	Unkn-31	LSM14 + HU	23.939	23.9563	0.0243721	2
G02	SYBR	RteL1	Unkn-32	LSM14 + HU	23.907	23.5716	0.474208	1
H02	SYBR	RteL1	Unkn-32	LSM14 + HU	23.2363	23.5716	0.474208	2
G03	SYBR	RteL1	Unkn-33	LSM14 + HU	24.1894	24.2259	0.0516091	1
H03	SYBR	RteL1	Unkn-33	LSM14 + HU	24.2624	24.2259	0.0516091	2
G04	SYBR	RteL1	Unkn-34	LSM14 + HU	25.2586	25.3229	0.0909511	1
H04	SYBR	RteL1	Unkn-34	LSM14 + HU	25.3872	25.3229	0.0909511	2
G05	SYBR	RteL1	Unkn-35	LSM14 + HU	24.6884	24.811	0.173373	1
H05	SYBR	RteL1	Unkn-35	LSM14 + HU	24.9336	24.811	0.173373	2
G06	SYBR	RteL1	Unkn-36	LSM14 + HU	25.1921	25.2597	0.0957285	1
H06	SYBR	RteL1	Unkn-36	LSM14 + HU	25.3274	25.2597	0.0957285	2
			LIG4
O01		LIG4	LIG4	LSM14 + HU	27.3274	27.7376	0.580122	1
P01		LIG4	LIG4	LSM14 + HU	28.1478	27.7376	0.580122	2
O02		LIG4	LIG4	LSM14 + HU	28.7221	28.7524	0.0427629	1
P02		LIG4	LIG4	LSM14 + HU	28.7826	28.7524	0.0427629	2
O03		LIG4	LIG4	LSM14 + HU	28.4399	28.4015	0.0542287	1
P03		LIG4	LIG4	LSM14 + HU	28.3632	28.4015	0.0542287	2
O04		LIG4	LIG4	LSM14 + HU	27.1435	26.9846	0.224723	1
P04		LIG4	LIG4	LSM14 + HU	26.8257	26.9846	0.224723	2
O05		LIG4	LIG4	LSM14 + HU	26.1193	26.0797	0.0559514	1
P05		LIG4	LIG4	siLSM14A HU	26.0402	26.0797	0.0559514	2
O06		LIG4	LIG4	siLSM14A HU	26.1556	26.0913	0.0908402	1
P06		LIG4	LIG4	LSM14 + HU	26.0271	26.0913	0.0908402	2
O07		LIG4	LIG4	LSM14 + HU	25.5478	25.6712	0.174618	1
P07		LIG4	LIG4	LSM14 + HU	25.7947	25.6712	0.174618	2
O08		LIG4	LIG4	LSM14 + HU	24.6462	24.9073	0.369302	1
P08		LIG4	LIG4	LSM14 + HU	25.1685	24.9073	0.369302	2
O09		LIG4	LIG4	LSM14 + HU	25.3987	25.3242	0.105301	1
P09		LIG4	LIG4	LSM14 + HU	25.2498	25.3242	0.105301	2
O10		LIG4	LIG4	LSM14 + HU	24.7133	24.8941	0.255646	1
P10		LIG4	LIG4	LSM14 + HU	25.0749	24.8941	0.255646	2
O11		LIG4	LIG4	siLSM14A HU	24.8211	24.8628	0.058901	1
P11		LIG4	LIG4	siLSM14A HU	24.9044	24.8628	0.058901	2
O12		LIG4	LIG4	LSM14 + HU	24.2875	24.2939	0.00914191	1
P12		LIG4	LIG4	LSM14 + HU	24.3004	24.2939	0.00914191	2
O13		LIG4	LIG4	LSM14 + HU	23.4331	23.7832	0.495172	1
P13		LIG4	LIG4	LSM14 + HU	24.1334	23.7832	0.495172	2
O14		LIG4	LIG4	LSM14 + HU	23.1508	23.1863	0.0502331	1
P14		LIG4	LIG4	LSM14 + HU	23.2218	23.1863	0.0502331	2
O15		LIG4	LIG4	LSM14 + HU	23.5015	23.8155	0.444073	1
P15		LIG4	LIG4	LSM14 + HU	24.1295	23.8155	0.444073	2
O16		LIG4	LIG4	LSM14 + HU	25.5463	25.4032	0.202449	1
P16		LIG4	LIG4	LSM14 + HU	25.26	25.4032	0.202449	2
O17		LIG4	LIG4	LSM14 + HU	25.316	25.1353	0.255486	1
P17		LIG4	LIG4	LSM14 + HU	24.9547	25.1353	0.255486	2
O18		LIG4	LIG4	LSM14 + HU	25.4211	25.4535	0.0457383	1
P18		LIG4	Unkn-144	LSM14 + HU	25.4858	25.4535	0.0457383	2

## Sheet: Graphs
										2^(-Cq Mean)			% fraction
Well	Fluor	Target	Content	Sample	Cq	Cq Mean	Cq Std. Dev
A01		HPRT1	Unkn-001	LSM14	24.4898	24.5339	0.0624843	1		4.11668e-08	LSM14 HPRT1	1	1.72962
A02		HPRT1	Unkn-002	LSM14	25.3015	25.2615	0.0565305	1		2.48612e-08		2	1.04454
A03		HPRT1	Unkn-003	LSM14	25.0815	25.0577	0.0336168	1		2.8634e-08		3	1.20306
A04		HPRT1	Unkn-004	LSM14	24.8374	24.7928	0.0630865	1		3.44048e-08		4	1.44552
A05		HPRT1	Unkn-005	LSM14	23.7625	23.6912	0.100741	1		7.38294e-08		5	3.10194
A06		HPRT1	Unkn-006	LSM14	22.1593	22.1809	0.0305388	1		2.10322e-07		6	8.83666
A07		HPRT1	Unkn-007	LSM14	21.4933	21.5231	0.0421523	1		3.31819e-07		7	13.9414
A08		HPRT1	Unkn-008	LSM14	20.9818	21.016	0.0484626	1		4.7157e-07		8	19.813
A09		HPRT1	Unkn-009	LSM14	21.1361	21.1539	0.0250575	1		4.28604e-07		9	18.0078
A10		HPRT1	Unkn-010	LSM14	22.4488	22.4127	0.051124	1		1.79105e-07		10	7.5251
A11		HPRT1	Unkn-011	LSM14	23.014	23.0111	0.00412833	1		1.18295e-07		11	4.97015
A12		HPRT1	Unkn-012	LSM14	22.7599	22.8289	0.0975991	1		1.3422e-07		12	5.63923
A13		HPRT1	Unkn-013	LSM14	23.6817	23.6163	0.0924336	1		7.77639e-08		13	3.26725
A14		HPRT1	Unkn-014	LSM14	24.0775	23.985	0.130749	1		6.02257e-08		14	2.53038
A15		HPRT1	Unkn-015	LSM14	23.8302	23.8722	0.0593514	1		6.51271e-08		15	2.73631
A16		HPRT1	Unkn-016	LSM14	24.4689	24.4495	0.027519	1		4.36492e-08		16	1.83392
A17		HPRT1	Unkn-017	LSM14	24.0716	24.077	0.00765053	1		5.65074e-08		17	2.37416
										2.3801e-06			100
E01		GAPDH	Unkn-037	LSM14	18.119	18.1085	0.0148607	1		3.5384e-06	LSM14 GAPDH	1	1.56867
E02		GAPDH	Unkn-038	LSM14	17.7949	17.8998	0.148382	1		4.08894e-06		2	1.81274
E03		GAPDH	Unkn-039	LSM14	18.1848	18.3357	0.213414	1		3.02268e-06		3	1.34004
E04		GAPDH	Unkn-040	LSM14	17.9624	18.0467	0.119218	1		3.69331e-06		4	1.63735
E05		GAPDH	Unkn-041	LSM14	17.7142	17.88	0.234405	1		4.14557e-06		5	1.83785
E06		GAPDH	Unkn-042	LSM14	16.8647	16.7945	0.0993032	1		8.79754e-06		6	3.90019
E07		GAPDH	Unkn-043	LSM14	16.4704	16.3111	0.225317	1		1.22992e-05		7	5.45256
E08		GAPDH	Unkn-044	LSM14	15.5843	15.6789	0.133796	1		1.90622e-05		8	8.45078
E09		GAPDH	Unkn-045	LSM14	15.7092	15.6881	0.0299014	1		1.89418e-05		9	8.39742
E10		GAPDH	Unkn-046	LSM14	15.6649	15.6555	0.0133438	1		1.93745e-05		10	8.58924
E11		GAPDH	Unkn-047	LSM14	14.7548	14.5184	0.33426	1		4.26112e-05		11	18.8907
E12		GAPDH	Unkn-048	LSM14	14.9387	14.9058	0.0464533	1		3.25758e-05		12	14.4417
E13		GAPDH	Unkn-049	LSM14	16.0009	16.1271	0.178467	1		1.39722e-05		13	6.19428
E14		GAPDH	Unkn-050	LSM14	16.2059	16.6405	0.614496	1		9.78869e-06		14	4.33959
E15		GAPDH	Unkn-051	LSM14	16.5654	16.5374	0.0395612	1		1.05136e-05		15	4.66096
E16		GAPDH	Unkn-052	LSM14	17.2997	17.0188	0.397329	1		7.53074e-06		16	3.33858
E17		GAPDH	Unkn-053	LSM14	16.683	16.3942	0.408411	1		1.16106e-05		17	5.14731
										0.000225567			100
E01	SYBR	RteL1	Unkn-19	LSM14	28.0065	28.0512	0.063233	1		3.59539e-09	LSM14 RteL1	1	0.452531
E02	SYBR	RteL1	Unkn-20	LSM14	28.4514	28.5702	0.168098	1		2.50904e-09		2	0.315798
E03	SYBR	RteL1	Unkn-21	LSM14	27.3783	27.3221	0.0793895	1		5.95964e-09		3	0.750106
E04	SYBR	RteL1	Unkn-22	LSM14	26.3256	26.2939	0.0448212	1		1.21544e-08		4	1.52981
E05	SYBR	RteL1	Unkn-23	LSM14	25.3615	25.3833	0.0308363	1		2.28494e-08		5	2.87593
E06	SYBR	RteL1	Unkn-24	LSM14	24.2788	24.2937	0.0209816	1		4.86264e-08		6	6.12032
E07	SYBR	RteL1	Unkn-25	LSM14	23.8436	23.9478	0.147325	1		6.18001e-08		7	7.77842
E08	SYBR	RteL1	Unkn-26	LSM14	23.4821	23.5218	0.0560289	1		8.3032e-08		8	10.4508
E09	SYBR	RteL1	Unkn-27	LSM14	23.6059	23.5965	0.0133738	1		7.88413e-08		9	9.92331
E10	SYBR	RteL1	Unkn-28	LSM14	23.3681	23.3612	0.00977524	1		9.28043e-08		10	11.6807
E11	SYBR	RteL1	Unkn-29	LSM14	23.4047	23.4827	0.110285	1		8.53116e-08		11	10.7377
E12	SYBR	RteL1	Unkn-30	LSM14	22.9589	23.0501	0.129086	1		1.15137e-07		12	14.4916
G01	SYBR	RteL1	Unkn-31	LSM14	24.0046	24.0424	0.0534876	1		5.78779e-08		13	7.28476
G02	SYBR	RteL1	Unkn-32	LSM14	24.3488	24.3881	0.055668	1		4.55452e-08		14	5.73251
G03	SYBR	RteL1	Unkn-33	LSM14	24.6871	24.7439	0.0803031	1		3.55925e-08		15	4.47982
G04	SYBR	RteL1	Unkn-34	LSM14	25.6748	25.8363	0.228314	1		1.66918e-08		16	2.1009
G05	SYBR	RteL1	Unkn-35	LSM14	25.102	25.187	0.120188	1		2.6179e-08		17	3.295
										7.94507e-07			100
G01		LIG4	Unkn-055	LSM14	28.3092	28.303	0.00887632	1		3.01968e-09	LSM14 LIG4	1	0.554472
G02		LIG4	Unkn-056	LSM14	29.3039	29.4551	0.213896	1		1.35872e-09		2	0.249487
G03		LIG4	Unkn-057	LSM14	28.2754	28.0271	0.351078	1		3.6559e-09		3	0.671294
G04		LIG4	Unkn-058	LSM14	26.7322	26.9798	0.350136	1		7.55564e-09		4	1.38736
G05		LIG4	Unkn-059	LSM14	26.552	26.3524	0.282258	1		1.16718e-08		5	2.14317
G06		LIG4	Unkn-060	LSM14	25.1102	25.3609	0.354508	1		2.32068e-08		6	4.26121
G07		LIG4	Unkn-061	LSM14	25.0076	24.9167	0.128639	1		3.15747e-08		7	5.79772
G08		LIG4	Unkn-062	LSM14	25.1038	25.0387	0.092114	1		2.90133e-08		8	5.32739
G09		LIG4	Unkn-063	LSM14	25.1134	25.0201	0.131881	1		2.93897e-08		9	5.39652
G10		LIG4	Unkn-064	LSM14	25.2269	25.2612	0.048433	1		2.48676e-08		10	4.56616
G11		LIG4	Unkn-065	LSM14	24.1179	24.3969	0.39448	1		4.527e-08		11	8.31244
G12		LIG4	Unkn-066	LSM14	23.6128	23.6669	0.0765765	1		7.50848e-08		12	13.787
G13		LIG4	Unkn-067	LSM14	23.456	23.5193	0.08944	1		8.31752e-08		13	15.2726
G14		LIG4	Unkn-068	LSM14	24.0373	23.71	0.462848	1		7.28735e-08		14	13.381
G15		LIG4	Unkn-069	LSM14	24.2095	24.2583	0.0689122	1		4.98354e-08		15	9.15073
G16		LIG4	Unkn-070	LSM14	25.4977	25.5902	0.130825	1		1.9796e-08		16	3.63493
G17		LIG4	Unkn-071	LSM14	24.5773	24.8418	0.373995	1		3.32567e-08		17	6.10657
										5.44606e-07			100
I01		HPRT1	Unkn-073	LSM14 + HU	24.6238	24.6581	0.0484878	1		3.77732e-08	LSM14 + HU HPRT1	1	1.51384
I02		HPRT1	Unkn-074	LSM14 + HU	24.686	24.7573	0.100782	1		3.52635e-08		2	1.41325
I03		HPRT1	Unkn-075	LSM14 + HU	24.9217	24.9968	0.106292	1		2.98678e-08		3	1.19701
I04		HPRT1	Unkn-076	LSM14 + HU	24.1914	24.2476	0.0794049	1		5.02054e-08		4	2.01208
I05		HPRT1	Unkn-077	LSM14 + HU	23.1167	23.0958	0.0294825	1		1.11548e-07		5	4.47053
I06		HPRT1	Unkn-078	LSM14 + HU	22.8022	22.8822	0.113051	1		1.29353e-07		6	5.18408
I07		HPRT1	Unkn-079	LSM14 + HU	21.7807	21.8128	0.0454944	1		2.71445e-07		7	10.8787
I08		HPRT1	Unkn-080	LSM14 + HU	21.0602	21.0914	0.0442538	1		4.47551e-07		8	17.9365
I09		HPRT1	Unkn-081	LSM14 + HU	21.1007	21.1522	0.0727802	1		4.29095e-07		9	17.1968
I10		HPRT1	Unkn-082	LSM14 + HU	21.4967	21.5089	0.0172381	1		3.35099e-07		10	13.4298
I11		HPRT1	Unkn-083	LSM14 + HU	22.4455	22.406	0.0558762	1		1.79935e-07		11	7.21127
I12		HPRT1	Unkn-084	LSM14 + HU	23.2926	23.2568	0.0506211	1		9.97708e-08		12	3.99852
I13		HPRT1	Unkn-085	LSM14 + HU	23.6475	23.7271	0.112495	1		7.20173e-08		13	2.88624
I14		HPRT1	Unkn-086	LSM14 + HU	23.3444	23.3411	0.004707	1		9.4108e-08		14	3.77156
I15		HPRT1	Unkn-087	LSM14 + HU	23.869	23.8174	0.0729729	1		6.76467e-08		15	2.71108
I16		HPRT1	Unkn-088	LSM14 + HU	24.4516	24.3814	0.0993392	1		4.57594e-08		16	1.8339
I17		HPRT1	Unkn-089	LSM14 + HU	24.0091	24.0207	0.0162708	1		5.87574e-08		17	2.35482
										2.4952e-06			100
M01		GAPDH	Unkn-109	LSM14 + HU	18.2229	18.1439	0.111694	1		3.45258e-06	LSM14 + HU GAPDH	1	1.45441
M02		GAPDH	Unkn-110	LSM14 + HU	17.4276	17.465	0.0528615	1		5.52738e-06		2	2.32843
M03		GAPDH	Unkn-111	LSM14 + HU	17.8505	17.8986	0.0679825	1		4.09258e-06		3	1.72402
M04		GAPDH	Unkn-112	LSM14 + HU	17.9184	17.9627	0.0626704	1		3.9147e-06		4	1.64908
M05		GAPDH	Unkn-113	LSM14 + HU	17.4202	17.4326	0.0176558	1		5.65264e-06		5	2.3812
M06		GAPDH	Unkn-114	siLSM14A HU	17.2519	17.2479	0.00571519	1		6.42493e-06		6	2.70653
M07		GAPDH	Unkn-115	LSM14 + HU	16.4794	16.5641	0.119745	1		1.03209e-05		7	4.34771
M08		GAPDH	Unkn-116	LSM14 + HU	16.0733	15.8669	0.291912	1		1.67337e-05		8	7.04913
M09		GAPDH	Unkn-117	LSM14 + HU	15.8603	15.852	0.0118493	1		1.69077e-05		9	7.12244
M10		GAPDH	Unkn-118	LSM14 + HU	15.1625	15.3347	0.243503	1		2.41993e-05		10	10.1941
M11		GAPDH	Unkn-119	siLSM14A HU	14.5619	14.6897	0.18076	1		3.78395e-05		11	15.94
M12		GAPDH	Unkn-120	LSM14 + HU	14.4082	14.6653	0.363555	1		3.84863e-05		12	16.2125
M13		GAPDH	Unkn-121	LSM14 + HU	16.1237	15.8207	0.428539	1		1.72778e-05		13	7.27835
M14		GAPDH	Unkn-122	LSM14 + HU	16.2721	15.8806	0.553564	1		1.65749e-05		14	6.98222
M15		GAPDH	Unkn-123	LSM14 + HU	16.5711	16.5864	0.0217172	1		1.01623e-05		15	4.28092
M16		GAPDH	Unkn-124	LSM14 + HU	17.1968	16.8794	0.448806	1		8.29432e-06		16	3.49402
M17		GAPDH	Unkn-125	LSM14 + HU	16.6615	16.4049	0.362942	1		1.15249e-05		17	4.85492
										0.000237386			100
E01	SYBR	RteL1	Unkn-19	LSM14 + HU	27.6102	27.8524	0.342513	1		4.12671e-09	LSM14 + HU RteL1	1	0.518498
E02	SYBR	RteL1	Unkn-20	LSM14 + HU	28.5505	28.4743	0.107749	1		2.68145e-09		2	0.336909
E03	SYBR	RteL1	Unkn-21	LSM14 + HU	27.2604	27.3708	0.156149	1		5.76193e-09		3	0.723954
E04	SYBR	RteL1	Unkn-22	LSM14 + HU	26.7873	26.6343	0.216442	1		9.60017e-09		4	1.20621
E05	SYBR	RteL1	Unkn-23	LSM14 + HU	25.1338	24.9624	0.242505	1		3.059e-08		5	3.84346
E06	SYBR	RteL1	Unkn-24	LSM14 + HU	24.5272	24.5604	0.0470494	1		4.04175e-08		6	5.07824
E07	SYBR	RteL1	Unkn-25	LSM14 + HU	24.276	24.2684	0.0107052	1		4.9486e-08		7	6.21764
E08	SYBR	RteL1	Unkn-26	LSM14 + HU	23.6028	23.8139	0.298517	1		6.78114e-08		8	8.52012
E09	SYBR	RteL1	Unkn-27	LSM14 + HU	23.6157	23.6701	0.0768819	1		7.492e-08		9	9.41328
E10	SYBR	RteL1	Unkn-28	LSM14 + HU	23.5881	23.6703	0.116228	1		7.4909e-08		10	9.4119
E11	SYBR	RteL1	Unkn-29	LSM14 + HU	23.2581	23.3626	0.147804	1		9.27133e-08		11	11.6489
E12	SYBR	RteL1	Unkn-30	LSM14 + HU	23.3381	23.3665	0.0401394	1		9.24654e-08		12	11.6178
G01	SYBR	RteL1	Unkn-31	LSM14 + HU	23.9735	23.9563	0.0243721	1		6.14386e-08		13	7.71942
G02	SYBR	RteL1	Unkn-32	LSM14 + HU	23.907	23.5716	0.474208	1		8.02103e-08		14	10.078
G03	SYBR	RteL1	Unkn-33	LSM14 + HU	24.1894	24.2259	0.0516091	1		5.09654e-08		15	6.40352
G04	SYBR	RteL1	Unkn-34	LSM14 + HU	25.2586	25.3229	0.0909511	1		2.38259e-08		16	2.9936
G05	SYBR	RteL1	Unkn-35	LSM14 + HU	24.6884	24.811	0.173373	1		3.39736e-08		17	4.26859
										7.95897e-07			100
			LIG4
O01		LIG4	LIG4	LSM14 + HU	27.3274	27.7376	0.580122	1		4.46841e-09	LSM14 + HU LIG4	1	0.85222
O02		LIG4	LIG4	LSM14 + HU	28.7221	28.7524	0.0427629	1		2.21143e-09		2	0.421766
O03		LIG4	LIG4	LSM14 + HU	28.4399	28.4015	0.0542287	1		2.82025e-09		3	0.537882
O04		LIG4	LIG4	LSM14 + HU	27.1435	26.9846	0.224723	1		7.53044e-09		4	1.43621
O05		LIG4	LIG4	LSM14 + HU	26.1193	26.0797	0.0559514	1		1.40999e-08		5	2.68914
O06		LIG4	LIG4	siLSM14A HU	26.1556	26.0913	0.0908402	1		1.39869e-08		6	2.66761
O07		LIG4	LIG4	LSM14 + HU	25.5478	25.6712	0.174618	1		1.87148e-08		7	3.56931
O08		LIG4	LIG4	LSM14 + HU	24.6462	24.9073	0.369302	1		3.17797e-08		8	6.06107
O09		LIG4	LIG4	LSM14 + HU	25.3987	25.3242	0.105301	1		2.38039e-08		9	4.5399
O10		LIG4	LIG4	LSM14 + HU	24.7133	24.8941	0.255646	1		3.20726e-08		10	6.11692
O11		LIG4	LIG4	siLSM14A HU	24.8211	24.8628	0.058901	1		3.27762e-08		11	6.25112
O12		LIG4	LIG4	LSM14 + HU	24.2875	24.2939	0.00914191	1		4.86182e-08		12	9.27251
O13		LIG4	LIG4	LSM14 + HU	23.4331	23.7832	0.495172	1		6.92687e-08		13	13.211
O14		LIG4	LIG4	LSM14 + HU	23.1508	23.1863	0.0502331	1		1.04766e-07		14	19.9811
O15		LIG4	LIG4	LSM14 + HU	23.5015	23.8155	0.444073	1		6.77379e-08		15	12.919
O16		LIG4	LIG4	LSM14 + HU	25.5463	25.4032	0.202449	1		2.25361e-08		16	4.29811
O17		LIG4	LIG4	LSM14 + HU	25.316	25.1353	0.255486	1		2.71341e-08		17	5.17505
										5.24326e-07			100

## Sheet: Analyse
Target	Content	Sample	Cq Mean	Cq Std. Dev		dCT	2dCT	somme	%
Tbp	Fraction 1	siCtl HU	28.2525	0.096585		0	0	49.2619	0
Tbp	Fraction 2	siCtl HU	28.537	0.156812		-0.284464	0.0809197		0.164264
Tbp	Fraction 3	siCtl HU	27.7793	0.0703241		0.473196	0.223915		0.454539
Tbp	Fraction 4	siCtl HU	28.0252	0.147206		0.227317	0.051673		0.104894
Tbp	Fraction 5	siCtl HU	27.4961	0.00361143		0.75645	0.572217		1.16158
Tbp	Fraction 6	siCtl HU	27.3058	0.0392086		0.94673	0.896297		1.81945
Tbp	Fraction 7	siCtl HU	26.1088	0.0522273		2.14371	4.59551		9.32873
Tbp	Fraction 8	siCtl HU	26.1411	0.0734918		2.11137	4.45788		9.04934
Tbp	Fraction 9	siCtl HU	25.2039	0.19561		3.04859	9.29387		18.8662
Tbp	Fraction 10	siCtl HU	24.974	0.0545091		3.27848	10.7484		21.8189
Tbp	Fraction 11	siCtl HU	26.0435	0.105325		2.20904	4.87986		9.90594
Tbp	Fraction 12	siCtl HU	26.5818	0.0379107		1.67068	2.79117		5.66599
Tbp	Fraction 13	siCtl HU	26.9573	0.201853		1.29518	1.6775		3.40526
Tbp	Fraction 14	siCtl HU	26.4491	0.0754002		1.80339	3.2522		6.60186
Tbp	Fraction 15	siCtl HU	27.0557	0.260967		1.19682	1.43238		2.90769
Tbp	Fraction 16	siCtl HU	27.2169	0.0287048		1.03566	1.07258		2.17731
Tbp	Fraction 17	siCtl HU	26.9201	0.206663		1.33243	1.77537		3.60393
Tbp	Fraction 18	siCtl HU	27.0441	0.171345		1.20837	1.46015		2.96405
RTEL1 9-10	Fraction 1	siCtl HU	27.3331	0.00318002		0	0	84.8569	0
RTEL1 9-10	Fraction 2	siCtl HU	27.4736	0.0155686		-0.140483	0.0197356		0.0232575
RTEL1 9-10	Fraction 3	siCtl HU	27.3181	0.0460584		0.0149951	0.000224854		0.00026498
RTEL1 9-10	Fraction 4	siCtl HU	28.0691	0.0205246		-0.73595	0.541623		0.638278
RTEL1 9-10	Fraction 5	siCtl HU	26.7518	0.000318316		0.581368	0.337989		0.398305
RTEL1 9-10	Fraction 6	siCtl HU	26.0847	0.0993493		1.24842	1.55854		1.83667
RTEL1 9-10	Fraction 7	siCtl HU	25.1268	0.0541136		2.20632	4.86783		5.73652
RTEL1 9-10	Fraction 8	siCtl HU	25.1078	0.0172399		2.22533	4.95209		5.83581
RTEL1 9-10	Fraction 9	siCtl HU	24.3995	0.103932		2.93365	8.60627		10.1421
RTEL1 9-10	Fraction 10	siCtl HU	24.1511	0.046066		3.18205	10.1254		11.9324
RTEL1 9-10	Fraction 11	siCtl HU	24.4621	0.0101912		2.87104	8.24285		9.71383
RTEL1 9-10	Fraction 12	siCtl HU	23.7884	0.228189		3.5447	12.5649		14.8072
RTEL1 9-10	Fraction 13	siCtl HU	24.3132	0.0244359		3.01994	9.12003		10.7476
RTEL1 9-10	Fraction 14	siCtl HU	24.3588	0.099555		2.97435	8.84674		10.4255
RTEL1 9-10	Fraction 15	siCtl HU	25.1421	0.0902286		2.19102	4.80057		5.65725
RTEL1 9-10	Fraction 16	siCtl HU	25.5245	0.15963		1.80868	3.27131		3.8551
RTEL1 9-10	Fraction 17	siCtl HU	25.5984	0.0219097		1.73472	3.00924		3.54626
RTEL1 9-10	Fraction 18	siCtl HU	25.3353	0.050579		1.99787	3.99149		4.70379
Tbp	Fraction 1	siCtl NT	33.5874	0.215264		0	0	658.61	0
Tbp	Fraction 2	siCtl NT	30.0449	0.0273984		3.54254	12.5496		1.90547
Tbp	Fraction 3	siCtl NT	28.4756	0.189692		5.11179	26.1304		3.96751
Tbp	Fraction 4	siCtl NT	28.0472	0.011227		5.54023	30.6942		4.66045
Tbp	Fraction 5	siCtl NT	27.0352	0.18956		6.55219	42.9312		6.51845
Tbp	Fraction 6	siCtl NT	26.4674	0.0751417		7.12001	50.6945		7.6972
Tbp	Fraction 7	siCtl NT	26.132	0.0715344		7.45546	55.5839		8.43958
Tbp	Fraction 8	siCtl NT	25.6704	0.149621		7.91708	62.6802		9.51704
Tbp	Fraction 9	siCtl NT	25.2222	0.00807633		8.36524	69.9773		10.625
Tbp	Fraction 10	siCtl NT	26.4349	0.0640184		7.15256	51.1591		7.76773
Tbp	Fraction 11	siCtl NT	27.0027	0.0359612		6.5847	43.3583		6.5833
Tbp	Fraction 12	siCtl NT	27.2054	0.0410729		6.38202	40.7302		6.18426
Tbp	Fraction 13	siCtl NT	26.8395	0.242724		6.74798	45.5352		6.91383
Tbp	Fraction 14	siCtl NT	27.0381	0.0160529		6.54931	42.8935		6.51273
Tbp	Fraction 15	siCtl NT	27.2147	0.146201		6.37277	40.6123		6.16636
Tbp	Fraction 16	siCtl NT	27.0239	0.0314537		6.56355	43.0802		6.54108
RTEL1 9-10	Fraction 1	siCtl NT	33.178	0.18206		0	0	837.957	0
RTEL1 9-10	Fraction 2	siCtl NT	31.9322	0.292246		1.24581	1.55205		0.185219
RTEL1 9-10	Fraction 3	siCtl NT	30.1378	0.187933		3.04014	9.24246		1.10297
RTEL1 9-10	Fraction 4	siCtl NT	27.373	0.0105848		5.80493	33.6972		4.02135
RTEL1 9-10	Fraction 5	siCtl NT	26.1389	0.139948		7.0391	49.5489		5.91306
RTEL1 9-10	Fraction 6	siCtl NT	25.3536	0.235965		7.82438	61.2209		7.30597
RTEL1 9-10	Fraction 7	siCtl NT	25.0763	0.0760511		8.10169	65.6375		7.83303
RTEL1 9-10	Fraction 8	siCtl NT	24.6691	0.00585428		8.50893	72.4019		8.64028
RTEL1 9-10	Fraction 9	siCtl NT	24.2696	0.0666123		8.90841	79.3598		9.47063
RTEL1 9-10	Fraction 10	siCtl NT	24.3529	0.0755346		8.82504	77.8813		9.29419
RTEL1 9-10	Fraction 11	siCtl NT	24.244	0.0138567		8.93399	79.8161		9.52508
RTEL1 9-10	Fraction 12	siCtl NT	24.8398	0.122212		8.3382	69.5256		8.29703
RTEL1 9-10	Fraction 13	siCtl NT	25.0678	0.0927307		8.11022	65.7757		7.84953
RTEL1 9-10	Fraction 14	siCtl NT	25.3583	0.0500074		7.81966	61.147		7.29716
RTEL1 9-10	Fraction 15	siCtl NT	25.6799	0.0668201		7.4981	56.2215		6.70935
RTEL1 9-10	Fraction 16	siCtl NT	25.7666	0.288003		7.41142	54.9292		6.55513
Tbp	Fraction 1	siLSM14A HU	28.3413	0.0669371		0	0	76.329	0
Tbp	Fraction 2	siLSM14A HU	27.865	0.0628871		0.476327	0.226888		0.29725
Tbp	Fraction 3	siLSM14A HU	27.921	0.221846		0.420325	0.176673		0.231463
Tbp	Fraction 4	siLSM14A HU	27.6653	0.0201676		0.676043	0.457034		0.598769
Tbp	Fraction 5	siLSM14A HU	26.9301	0.0646386		1.41123	1.99156		2.60918
Tbp	Fraction 6	siLSM14A HU	26.1992	0.0248536		2.14213	4.5887		6.01175
Tbp	Fraction 7	siLSM14A HU	25.1927	0.0407699		3.14858	9.91358		12.988
Tbp	Fraction 8	siLSM14A HU	25.0892	0.0236555		3.2521	10.5762		13.856
Tbp	Fraction 9	siLSM14A HU	24.8	0.00925855		3.54127	12.5406		16.4297
Tbp	Fraction 10	siLSM14A HU	24.9192	0.22568		3.42208	11.7106		15.3423
Tbp	Fraction 11	siLSM14A HU	25.8325	0.00257519		2.50881	6.29412		8.24604
Tbp	Fraction 12	siLSM14A HU	26.3247	0.0175697		2.01664	4.06684		5.32804
Tbp	Fraction 13	siLSM14A HU	26.5831	0.0531831		1.75824	3.09141		4.05011
Tbp	Fraction 14	siLSM14A HU	26.5124	0.138845		1.8289	3.34488		4.38219
Tbp	Fraction 15	siLSM14A HU	26.7548	0.331702		1.58651	2.51701		3.29759
Tbp	Fraction 16	siLSM14A HU	27.07	0.0229292		1.27134	1.6163		2.11754
Tbp	Fraction 17	siLSM14A HU	26.6576	0.100167		1.6837	2.83486		3.714
Tbp	Fraction 18	siLSM14A HU	27.7235	0.117577		0.617823	0.381706		0.500079
RTEL1 9-10	Fraction 1	siLSM14A HU	27.8524	0.342513		0	0	194.732	0
RTEL1 9-10	Fraction 2	siLSM14A HU	28.4743	0.107749		-0.621977	0.386855		0.198661
RTEL1 9-10	Fraction 3	siLSM14A HU	27.3708	0.156149		0.481561	0.231901		0.119087
RTEL1 9-10	Fraction 4	siLSM14A HU	26.6343	0.216442		1.21807	1.48369		0.761915
RTEL1 9-10	Fraction 5	siLSM14A HU	24.9624	0.242505		2.89	8.35208		4.28902
RTEL1 9-10	Fraction 6	siLSM14A HU	24.5604	0.0470494		3.29192	10.8367		5.56495
RTEL1 9-10	Fraction 7	siLSM14A HU	24.2684	0.0107052		3.58396	12.8448		6.59612
RTEL1 9-10	Fraction 8	siLSM14A HU	23.8139	0.298517		4.03846	16.3092		8.37521
RTEL1 9-10	Fraction 9	siLSM14A HU	23.6701	0.0768819		4.18229	17.4915		8.98237
RTEL1 9-10	Fraction 10	siLSM14A HU	23.6703	0.116228		4.18208	17.4898		8.98146
RTEL1 9-10	Fraction 11	siLSM14A HU	23.3626	0.147804		4.48971	20.1575		10.3514
RTEL1 9-10	Fraction 12	siLSM14A HU	23.3665	0.0401394		4.48585	20.1229		10.3336
RTEL1 9-10	Fraction 13	siLSM14A HU	23.9563	0.0243721		3.89608	15.1795		7.79506
RTEL1 9-10	Fraction 14	siLSM14A HU	23.5716	0.474208		4.28072	18.3246		9.41017
RTEL1 9-10	Fraction 15	siLSM14A HU	24.2259	0.0516091		3.62646	13.1512		6.75349
RTEL1 9-10	Fraction 16	siLSM14A HU	25.3229	0.0909511		2.52947	6.39822		3.28566
RTEL1 9-10	Fraction 17	siLSM14A HU	24.811	0.173373		3.04135	9.24981		4.75003
RTEL1 9-10	Fraction 18	siLSM14A HU	25.2597	0.0957285		2.59261	6.72164		3.45174
Tbp	Fraction 1	siLSM14A NT	28.9184	0.283091		0	0	125.461	0
Tbp	Fraction 2	siLSM14A NT	28.2104	0.0629895		0.707984	0.501241		0.39952
Tbp	Fraction 3	siLSM14A NT	28.0372	0.0215446		0.881208	0.776527		0.618941
Tbp	Fraction 4	siLSM14A NT	27.4761	0.147802		1.44231	2.08025		1.65809
Tbp	Fraction 5	siLSM14A NT	26.6172	0.000348012		2.30123	5.29565		4.22096
Tbp	Fraction 6	siLSM14A NT	25.6205	0.162889		3.29788	10.876		8.66885
Tbp	Fraction 7	siLSM14A NT	25.1618	0.0424339		3.7566	14.1121		11.2482
Tbp	Fraction 8	siLSM14A NT	24.6761	0.201915		4.24228	17.9969		14.3447
Tbp	Fraction 9	siLSM14A NT	24.7459	0.120825		4.17246	17.4095		13.8764
Tbp	Fraction 10	siLSM14A NT	25.0614	0.022907		3.85701	14.8765		11.8575
Tbp	Fraction 11	siLSM14A NT	26.0804	0.100596		2.83799	8.05419		6.4197
Tbp	Fraction 12	siLSM14A NT	26.4549	0.0873399		2.46346	6.06865		4.8371
Tbp	Fraction 13	siLSM14A NT	26.6532	0.0468975		2.26524	5.13133		4.08999
Tbp	Fraction 14	siLSM14A NT	26.7735	0.0360655		2.14492	4.60069		3.66704
Tbp	Fraction 15	siLSM14A NT	26.9782	0.0419862		1.94017	3.76426		3.00035
Tbp	Fraction 16	siLSM14A NT	27.3272	0.162096		1.5912	2.53192		2.0181
Tbp	Fraction 17	siLSM14A NT	26.7155	0.125676		2.20289	4.85271		3.86791
Tbp	Fraction 18	siLSM14A NT	26.3626	0.266755		2.55582	6.53223		5.2066
RTEL1 9-10	Fraction 1	siLSM14A NT	28.0512	0.063233		0	0	213.626	0
RTEL1 9-10	Fraction 2	siLSM14A NT	28.5702	0.168098		-0.519015	0.269377		0.126098
RTEL1 9-10	Fraction 3	siLSM14A NT	27.3221	0.0793895		0.729077	0.531553		0.248824
RTEL1 9-10	Fraction 4	siLSM14A NT	26.2939	0.0448212		1.75726	3.08797		1.4455
RTEL1 9-10	Fraction 5	siLSM14A NT	25.3833	0.0308363		2.66794	7.11789		3.33194
RTEL1 9-10	Fraction 6	siLSM14A NT	24.2937	0.0209816		3.75752	14.1189		6.60919
RTEL1 9-10	Fraction 7	siLSM14A NT	23.9478	0.147325		4.10339	16.8378		7.8819
RTEL1 9-10	Fraction 8	siLSM14A NT	23.5218	0.0560289		4.52945	20.5159		9.60366
RTEL1 9-10	Fraction 9	siLSM14A NT	23.5965	0.0133738		4.45473	19.8446		9.28943
RTEL1 9-10	Fraction 10	siLSM14A NT	23.3612	0.00977524		4.68997	21.9958		10.2964
RTEL1 9-10	Fraction 11	siLSM14A NT	23.4827	0.110285		4.56852	20.8714		9.77007
RTEL1 9-10	Fraction 12	siLSM14A NT	23.0501	0.129086		5.00106	25.0106		11.7076
RTEL1 9-10	Fraction 13	siLSM14A NT	24.0424	0.0534876		4.00879	16.0704		7.52269
RTEL1 9-10	Fraction 14	siLSM14A NT	24.3881	0.055668		3.66308	13.4181		6.28114
RTEL1 9-10	Fraction 15	siLSM14A NT	24.7439	0.0803031		3.30735	10.9386		5.12044
RTEL1 9-10	Fraction 16	siLSM14A NT	25.8363	0.228314		2.21492	4.90587		2.29648
RTEL1 9-10	Fraction 17	siLSM14A NT	25.187	0.120188		2.86419	8.20358		3.84016
RTEL1 9-10	Fraction 18	siLSM14A NT	24.9068	0.0956859		3.14444	9.88748		4.62841

## Sheet: Resultats
	%	%
siCtl NT	Tbp	RTEL1 9-10
Fraction 1	0	0
Fraction 2	1.90547	0.185219
Fraction 3	3.96751	1.10297
Fraction 4	4.66045	4.02135
Fraction 5	6.51845	5.91306
Fraction 6	7.6972	7.30597
Fraction 7	8.43958	7.83303
Fraction 8	9.51704	8.64028
Fraction 9	10.625	9.47063
Fraction 10	7.76773	9.29419
Fraction 11	6.5833	9.52508
Fraction 12	6.18426	8.29703
Fraction 13	6.91383	7.84953
Fraction 14	6.51273	7.29716
Fraction 15	6.16636	6.70935
Fraction 16	6.54108	6.55513
	%	%
siCtl HU	Tbp	RTEL1 9-10
Fraction 1	0	0
Fraction 2	0.164264	0.0232575
Fraction 3	0.454539	0.00026498
Fraction 4	0.104894	0.638278
Fraction 5	1.16158	0.398305
Fraction 6	1.81945	1.83667
Fraction 7	9.32873	5.73652
Fraction 8	9.04934	5.83581
Fraction 9	18.8662	10.1421
Fraction 10	21.8189	11.9324
Fraction 11	9.90594	9.71383
Fraction 12	5.66599	14.8072
Fraction 13	3.40526	10.7476
Fraction 14	6.60186	10.4255
Fraction 15	2.90769	5.65725
Fraction 16	2.17731	3.8551
Fraction 17	3.60393	3.54626
Fraction 18	2.96405	4.70379
	%	%
siLSM14A NT	Tbp	RTEL1 9-10
Fraction 1	0	0
Fraction 2	0.39952	0.126098
Fraction 3	0.618941	0.248824
Fraction 4	1.65809	1.4455
Fraction 5	4.22096	3.33194
Fraction 6	8.66885	6.60919
Fraction 7	11.2482	7.8819
Fraction 8	14.3447	9.60366
Fraction 9	13.8764	9.28943
Fraction 10	11.8575	10.2964
Fraction 11	6.4197	9.77007
Fraction 12	4.8371	11.7076
Fraction 13	4.08999	7.52269
Fraction 14	3.66704	6.28114
Fraction 15	3.00035	5.12044
Fraction 16	2.0181	2.29648
Fraction 17	3.86791	3.84016
Fraction 18	5.2066	4.62841
	%	%
siLSM14A HU	Tbp	RTEL1 9-10
Fraction 1	0	0
Fraction 2	0.29725	0.198661
Fraction 3	0.231463	0.119087
Fraction 4	0.598769	0.761915
Fraction 5	2.60918	4.28902
Fraction 6	6.01175	5.56495
Fraction 7	12.988	6.59612
Fraction 8	13.856	8.37521
Fraction 9	16.4297	8.98237
Fraction 10	15.3423	8.98146
Fraction 11	8.24604	10.3514
Fraction 12	5.32804	10.3336
Fraction 13	4.05011	7.79506
Fraction 14	4.38219	9.41017
Fraction 15	3.29759	6.75349
Fraction 16	2.11754	3.28566
Fraction 17	3.714	4.75003
Fraction 18	0.500079	3.45174

## Sheet: Resultats2
Tbp	F1	F2	F3	F4	F5	F6	F7	F8	F9	F10	F11	F12	F13	F14	F15	F16	F17	F18
siCtl NT	0	1.90547	3.96751	4.66045	6.51845	7.6972	8.43958	9.51704	10.625	7.76773	6.5833	6.18426	6.91383	6.51273	6.16636	6.54108
siCtl HU	0	0.164264	0.454539	0.104894	1.16158	1.81945	9.32873	9.04934	18.8662	21.8189	9.90594	5.66599	3.40526	6.60186	2.90769	2.17731	3.60393	2.96405
siLSM14A NT	0	0.39952	0.618941	1.65809	4.22096	8.66885	11.2482	14.3447	13.8764	11.8575	6.4197	4.8371	4.08999	3.66704	3.00035	2.0181	3.86791	5.2066
siLSM14A HU	0	0.29725	0.231463	0.598769	2.60918	6.01175	12.988	13.856	16.4297	15.3423	8.24604	5.32804	4.05011	4.38219	3.29759	2.11754	3.714	0.500079
RTEL1	F1	F2	F3	F4	F5	F6	F7	F8	F9	F10	F11	F12	F13	F14	F15	F16	F17	F18
siCtl NT	0	0.185219	1.10297	4.02135	5.91306	7.30597	7.83303	8.64028	9.47063	9.29419	9.52508	8.29703	7.84953	7.29716	6.70935	6.55513
siCtl HU	0	0.0232575	0.00026498	0.638278	0.398305	1.83667	5.73652	5.83581	10.1421	11.9324	9.71383	14.8072	10.7476	10.4255	5.65725	3.8551	3.54626	4.70379
siLSM14A NT	0	0.126098	0.248824	1.4455	3.33194	6.60919	7.8819	9.60366	9.28943	10.2964	9.77007	11.7076	7.52269	6.28114	5.12044	2.29648	3.84016	4.62841
siLSM14A HU	0	0.198661	0.119087	0.761915	4.28902	5.56495	6.59612	8.37521	8.98237	8.98146	10.3514	10.3336	7.79506	9.41017	6.75349	3.28566	4.75003	3.45174
