# Supplementary material for: Genotoxic stress triggers Scd6-dependent regulation of translation to modulate the DNA damage response
Source: EMBO Rep. 2025 Apr 24;26(10):2715–39. doi: 10.1038/s44319-025-00443-3 (PMC12116771; doi:10.1038/s44319-025-00443-3)
Supplement: Supplementary file 8 — Source data Fig. 5 [file 44319_2025_443_MOESM8_ESM.zip › Figure 5/5F/LSM14 n=2-17.xlsx]

## Sheet: Programme-qPCR-Vagner_20240719_
File Name	Programme-qPCR-Vagner_20240719_160113_796BR03027_EvaG.pcrd
Created By User	EvaG
Notes					Résultats des polysomes du 12/03/2018
ID
Run Started	07/19/2024 14:01:36 UTC
Run Ended	07/19/2024 16:04:23 UTC
Sample Vol	10
Lid Temp	105
Protocol File Name	Unknown.prcl
Plate Setup File Name	DefaultPlate.pltd
Base Serial Number	796BR03027
Optical Head Serial Number	796BR03027
CFX Maestro Version	5.3.022.1030.
Well group	All Wells
Amplification step	3
Melt step	6
Well	Fluor	Target	Content	Replicate	Sample	Cq	Cq Mean	Cq Std. Dev
A01	SYBR	HPRT1	Unkn-001	1	LSM14	29.8057	30.0224	0.306453
A02	SYBR	HPRT1	Unkn-009	9	LSM14	26.7815	26.7129	0.0969938
A03	SYBR	HPRT1	Unkn-017	17	LSM14	27.1206	27.014	0.15069
A04	SYBR	HPRT1	Unkn-025	25	LSM14	26.4152	26.414	0.0016016
A05	SYBR	HPRT1	Unkn-033	33	LSM14	25.034	24.9887	0.0641197
A06	SYBR	HPRT1	Unkn-041	41	LSM14	24.288	24.2825	0.00779906
A07	SYBR	HPRT1	Unkn-049	49	LSM14	23.2071	23.1581	0.0693212
A08	SYBR	HPRT1	Unkn-057	57	LSM14	22.8753	22.903	0.0391473
A09	SYBR	HPRT1	Unkn-065	65	LSM14	23.6508	23.6162	0.0489958
A10	SYBR	HPRT1	Unkn-073	73	LSM14	24.682	24.6159	0.0933858
A11	SYBR	HPRT1	Unkn-081	81	LSM14	25.1615	25.1389	0.0319591
A12	SYBR	HPRT1	Unkn-089	89	LSM14	25.291	25.3924	0.143366
A13	SYBR	HPRT1	Unkn-097	97	LSM14	25.6191	25.5425	0.108335
A14	SYBR	HPRT1	Unkn-105	105	LSM14	26.1355	26.2059	0.099506
A15	SYBR	HPRT1	Unkn-113	113	LSM14	26.3926	26.4818	0.126214
A16	SYBR	HPRT1	Unkn-121	121	LSM14	26.1303	26.2052	0.105835
A17	SYBR	HPRT1	Unkn-129	129	LSM14	26.4363	26.5166	0.113595
A18	SYBR	HPRT1	Unkn-137	137	LSM14	26.6393	26.6604	0.0298158
B01	SYBR	HPRT1	Unkn-001	1	LSM14	30.2391	30.0224	0.306453
B02	SYBR	HPRT1	Unkn-009	9	LSM14	26.6443	26.7129	0.0969938
B03	SYBR	HPRT1	Unkn-017	17	LSM14	26.9075	27.014	0.15069
B04	SYBR	HPRT1	Unkn-025	25	LSM14	26.4129	26.414	0.0016016
B05	SYBR	HPRT1	Unkn-033	33	LSM14	24.9434	24.9887	0.0641197
B06	SYBR	HPRT1	Unkn-041	41	LSM14	24.277	24.2825	0.00779906
B07	SYBR	HPRT1	Unkn-049	49	LSM14	23.1091	23.1581	0.0693212
B08	SYBR	HPRT1	Unkn-057	57	LSM14	22.9307	22.903	0.0391473
B09	SYBR	HPRT1	Unkn-065	65	LSM14	23.5815	23.6162	0.0489958
B10	SYBR	HPRT1	Unkn-073	73	LSM14	24.5499	24.6159	0.0933858
B11	SYBR	HPRT1	Unkn-081	81	LSM14	25.1163	25.1389	0.0319591
B12	SYBR	HPRT1	Unkn-089	89	LSM14	25.4938	25.3924	0.143366
B13	SYBR	HPRT1	Unkn-097	97	LSM14	25.4659	25.5425	0.108335
B14	SYBR	HPRT1	Unkn-105	105	LSM14	26.2762	26.2059	0.099506
B15	SYBR	HPRT1	Unkn-113	113	LSM14	26.5711	26.4818	0.126214
B16	SYBR	HPRT1	Unkn-121	121	LSM14	26.28	26.2052	0.105835
B17	SYBR	HPRT1	Unkn-129	129	LSM14	26.5969	26.5166	0.113595
B18	SYBR	HPRT1	Unkn-137	137	LSM14	26.6815	26.6604	0.0298158
C01	SYBR	GAPDH	Unkn-002	2	LSM14	23.3508	23.3438	0.00994288
C02	SYBR	GAPDH	Unkn-010	10	LSM14	20.2699	20.2936	0.0335222
C03	SYBR	GAPDH	Unkn-018	18	LSM14	20.9003	20.9608	0.085502
C04	SYBR	GAPDH	Unkn-026	26	LSM14	21.2789	21.2351	0.0619755
C05	SYBR	GAPDH	Unkn-034	34	LSM14	20.0483	20.1468	0.139267
C06	SYBR	GAPDH	Unkn-042	42	LSM14	20.2991	20.3926	0.132115
C07	SYBR	GAPDH	Unkn-050	50	LSM14	19.2014	19.3495	0.209472
C08	SYBR	GAPDH	Unkn-058	58	LSM14	19.369	19.475	0.149861
C09	SYBR	GAPDH	Unkn-066	66	LSM14	19.0149	19.0954	0.113804
C10	SYBR	GAPDH	Unkn-074	74	LSM14	18.058	18.0864	0.0401795
C11	SYBR	GAPDH	Unkn-082	82	LSM14	17.1926	17.2574	0.0915724
C12	SYBR	GAPDH	Unkn-090	90	LSM14	18.1857	18.2632	0.109626
C13	SYBR	GAPDH	Unkn-098	98	LSM14	19.2378	19.1913	0.0658445
C14	SYBR	GAPDH	Unkn-106	106	LSM14	19.9375	20.0368	0.140509
C15	SYBR	GAPDH	Unkn-114	114	LSM14	20.0717	20.1426	0.100235
C16	SYBR	GAPDH	Unkn-122	122	LSM14	20.3269	20.4271	0.141591
C17	SYBR	GAPDH	Unkn-130	130	LSM14	19.8965	20.0972	0.283828
C18	SYBR	GAPDH	Unkn-138	138	LSM14	20.3569	20.3206	0.0513481
D01	SYBR	GAPDH	Unkn-002	2	LSM14	23.3367	23.3438	0.00994288
D02	SYBR	GAPDH	Unkn-010	10	LSM14	20.3173	20.2936	0.0335222
D03	SYBR	GAPDH	Unkn-018	18	LSM14	21.0213	20.9608	0.085502
D04	SYBR	GAPDH	Unkn-026	26	LSM14	21.1913	21.2351	0.0619755
D05	SYBR	GAPDH	Unkn-034	34	LSM14	20.2453	20.1468	0.139267
D06	SYBR	GAPDH	Unkn-042	42	LSM14	20.486	20.3926	0.132115
D07	SYBR	GAPDH	Unkn-050	50	LSM14	19.4976	19.3495	0.209472
D08	SYBR	GAPDH	Unkn-058	58	LSM14	19.5809	19.475	0.149861
D09	SYBR	GAPDH	Unkn-066	66	LSM14	19.1759	19.0954	0.113804
D10	SYBR	GAPDH	Unkn-074	74	LSM14	18.1148	18.0864	0.0401795
D11	SYBR	GAPDH	Unkn-082	82	LSM14	17.3221	17.2574	0.0915724
D12	SYBR	GAPDH	Unkn-090	90	LSM14	18.3407	18.2632	0.109626
D13	SYBR	GAPDH	Unkn-098	98	LSM14	19.1447	19.1913	0.0658445
D14	SYBR	GAPDH	Unkn-106	106	LSM14	20.1362	20.0368	0.140509
D15	SYBR	GAPDH	Unkn-114	114	LSM14	20.2135	20.1426	0.100235
D16	SYBR	GAPDH	Unkn-122	122	LSM14	20.5272	20.4271	0.141591
D17	SYBR	GAPDH	Unkn-130	130	LSM14	20.2979	20.0972	0.283828
D18	SYBR	GAPDH	Unkn-138	138	LSM14	20.2843	20.3206	0.0513481
E01	SYBR	RteL1	Unkn-003	3	LSM14	33.0535	33.1523	0.139808
E02	SYBR	RteL1	Unkn-011	11	LSM14	31.1965	31.275	0.111112
E03	SYBR	RteL1	Unkn-019	19	LSM14	30.0667	29.9969	0.098715
E04	SYBR	RteL1	Unkn-027	27	LSM14	29.1729	29.2366	0.090071
E05	SYBR	RteL1	Unkn-035	35	LSM14	27.5689	27.7375	0.238374
E06	SYBR	RteL1	Unkn-043	43	LSM14	27.8834	27.9084	0.0353767
E07	SYBR	RteL1	Unkn-051	51	LSM14	27.1505	27.2159	0.0925278
E08	SYBR	RteL1	Unkn-059	59	LSM14	27.4059	27.5122	0.150428
E09	SYBR	RteL1	Unkn-067	67	LSM14	27.7634	27.823	0.0842897
E10	SYBR	RteL1	Unkn-075	75	LSM14	26.7288	26.8817	0.216178
E11	SYBR	RteL1	Unkn-083	83	LSM14	26.5662	26.2688	0.420547
E12	SYBR	RteL1	Unkn-091	91	LSM14	26.1983	26.0629	0.191409
E13	SYBR	RteL1	Unkn-099	99	LSM14	26.8876	26.86	0.0390467
E14	SYBR	RteL1	Unkn-107	107	LSM14	28.0166	28.1174	0.142579
E15	SYBR	RteL1	Unkn-115	115	LSM14	28.2211	28.3635	0.201345
E16	SYBR	RteL1	Unkn-123	123	LSM14	28.5904	28.7045	0.161322
E17	SYBR	RteL1	Unkn-131	131	LSM14	28.1104	28.2238	0.160353
E18	SYBR	RteL1	Unkn-139	139	LSM14	28.642	28.4987	0.202636
F01	SYBR	RteL1	Unkn-003	3	LSM14	33.2512	33.1523	0.139808
F02	SYBR	RteL1	Unkn-011	11	LSM14	31.3536	31.275	0.111112
F03	SYBR	RteL1	Unkn-019	19	LSM14	29.9271	29.9969	0.098715
F04	SYBR	RteL1	Unkn-027	27	LSM14	29.3003	29.2366	0.090071
F05	SYBR	RteL1	Unkn-035	35	LSM14	27.906	27.7375	0.238374
F06	SYBR	RteL1	Unkn-043	43	LSM14	27.9334	27.9084	0.0353767
F07	SYBR	RteL1	Unkn-051	51	LSM14	27.2814	27.2159	0.0925278
F08	SYBR	RteL1	Unkn-059	59	LSM14	27.6186	27.5122	0.150428
F09	SYBR	RteL1	Unkn-067	67	LSM14	27.8826	27.823	0.0842897
F10	SYBR	RteL1	Unkn-075	75	LSM14	27.0346	26.8817	0.216178
F11	SYBR	RteL1	Unkn-083	83	LSM14	25.9714	26.2688	0.420547
F12	SYBR	RteL1	Unkn-091	91	LSM14	25.9276	26.0629	0.191409
F13	SYBR	RteL1	Unkn-099	99	LSM14	26.8324	26.86	0.0390467
F14	SYBR	RteL1	Unkn-107	107	LSM14	28.2182	28.1174	0.142579
F15	SYBR	RteL1	Unkn-115	115	LSM14	28.5058	28.3635	0.201345
F16	SYBR	RteL1	Unkn-123	123	LSM14	28.8185	28.7045	0.161322
F17	SYBR	RteL1	Unkn-131	131	LSM14	28.3372	28.2238	0.160353
F18	SYBR	RteL1	Unkn-139	139	LSM14	28.3554	28.4987	0.202636
G01	SYBR	LIG4	Unkn-004	4	LSM14	32.1409	32.185	0.0623603
G02	SYBR	LIG4	Unkn-012	12	LSM14	30.6102	30.7509	0.198925
G03	SYBR	LIG4	Unkn-020	20	LSM14	29.8313	29.4917	0.480299
G04	SYBR	LIG4	Unkn-028	28	LSM14	29.2568	29.2186	0.0540349
G05	SYBR	LIG4	Unkn-036	36	LSM14	28.6817	28.8291	0.208462
G06	SYBR	LIG4	Unkn-044	44	LSM14	28.6433	28.7063	0.0890343
G07	SYBR	LIG4	Unkn-052	52	LSM14	28.0482	28.0435	0.00671141
G08	SYBR	LIG4	Unkn-060	60	LSM14	28.411	28.381	0.0424418
G09	SYBR	LIG4	Unkn-068	68	LSM14	28.9306	28.9281	0.00341686
G10	SYBR	LIG4	Unkn-076	76	LSM14	28.1922	28.1745	0.0250953
G11	SYBR	LIG4	Unkn-084	84	LSM14	26.9115	27.1165	0.290021
G12	SYBR	LIG4	Unkn-092	92	LSM14	26.6465	26.7963	0.211923
G13	SYBR	LIG4	Unkn-100	100	LSM14	26.3851	26.473	0.124315
G14	SYBR	LIG4	Unkn-108	108	LSM14	27.4321	27.9515	0.734447
G15	SYBR	LIG4	Unkn-116	116	LSM14	28.1937	28.2582	0.0911313
G16	SYBR	LIG4	Unkn-124	124	LSM14	28.7165	29.0505	0.472438
G17	SYBR	LIG4	Unkn-132	132	LSM14	28.5128	28.5706	0.0816433
G18	SYBR	LIG4	Unkn-140	140	LSM14	28.209	28.1681	0.0578172
H01	SYBR	LIG4	Unkn-004	4	LSM14	32.2291	32.185	0.0623603
H02	SYBR	LIG4	Unkn-012	12	LSM14	30.8915	30.7509	0.198925
H03	SYBR	LIG4	Unkn-020	20	LSM14	29.1521	29.4917	0.480299
H04	SYBR	LIG4	Unkn-028	28	LSM14	29.1804	29.2186	0.0540349
H05	SYBR	LIG4	Unkn-036	36	LSM14	28.9765	28.8291	0.208462
H06	SYBR	LIG4	Unkn-044	44	LSM14	28.7693	28.7063	0.0890343
H07	SYBR	LIG4	Unkn-052	52	LSM14	28.0388	28.0435	0.00671141
H08	SYBR	LIG4	Unkn-060	60	LSM14	28.3509	28.381	0.0424418
H09	SYBR	LIG4	Unkn-068	68	LSM14	28.9257	28.9281	0.00341686
H10	SYBR	LIG4	Unkn-076	76	LSM14	28.1567	28.1745	0.0250953
H11	SYBR	LIG4	Unkn-084	84	LSM14	27.3216	27.1165	0.290021
H12	SYBR	LIG4	Unkn-092	92	LSM14	26.9462	26.7963	0.211923
H13	SYBR	LIG4	Unkn-100	100	LSM14	26.5609	26.473	0.124315
H14	SYBR	LIG4	Unkn-108	108	LSM14	28.4708	27.9515	0.734447
H15	SYBR	LIG4	Unkn-116	116	LSM14	28.3226	28.2582	0.0911313
H16	SYBR	LIG4	Unkn-124	124	LSM14	29.3846	29.0505	0.472438
H17	SYBR	LIG4	Unkn-132	132	LSM14	28.6283	28.5706	0.0816433
H18	SYBR	LIG4	Unkn-140	140	LSM14	28.1272	28.1681	0.0578172
I01	SYBR	HPRT1	Unkn-005	5	LSM14 +HU	26.0539	26.0689	0.0212447
I02	SYBR	HPRT1	Unkn-013	13	LSM14 +HU	26.5214	26.6113	0.127139
I03	SYBR	HPRT1	Unkn-021	21	LSM14 +HU	26.4281	26.4034	0.0350292
I04	SYBR	HPRT1	Unkn-029	29	LSM14 +HU	26.005	26.0543	0.0696231
I05	SYBR	HPRT1	Unkn-037	37	LSM14 +HU	25.6483	25.6185	0.0421798
I06	SYBR	HPRT1	Unkn-045	45	LSM14 +HU	24.114	24.2204	0.150481
I07	SYBR	HPRT1	Unkn-053	53	LSM14 +HU	23.3616	23.3688	0.010156
I08	SYBR	HPRT1	Unkn-061	61	LSM14 +HU	23.152	23.177	0.0353762
I09	SYBR	HPRT1	Unkn-069	69	LSM14 +HU	23.2549	23.3158	0.0860553
I10	SYBR	HPRT1	Unkn-077	77	LSM14 +HU	24.5296	24.5975	0.0959303
I11	SYBR	HPRT1	Unkn-085	85	LSM14 +HU	25.193	25.2103	0.0244703
I12	SYBR	HPRT1	Unkn-093	93	LSM14 +HU	25.4039	25.4345	0.0433641
I13	SYBR	HPRT1	Unkn-101	101	LSM14 +HU	25.5928	25.6512	0.0827065
I14	SYBR	HPRT1	Unkn-109	109	LSM14 +HU	26.0523	26.1037	0.0727442
I15	SYBR	HPRT1	Unkn-117	117	LSM14 +HU	26.7887	26.5711	0.307775
I16	SYBR	HPRT1	Unkn-125	125	LSM14 +HU	26.5385	26.4906	0.0678257
I17	SYBR	HPRT1	Unkn-133	133	LSM14 +HU	26.1355	26.1172	0.0259456
I18	SYBR	HPRT1	Unkn-141	141	LSM14 +HU	26.2428	26.2497	0.009764
I19	SYBR	HPRT1	Unkn-149	149	LSM14 +HU	27.0149	26.9755	0.0556443
J01	SYBR	HPRT1	Unkn-005	5	LSM14 +HU	26.0839	26.0689	0.0212447
J02	SYBR	HPRT1	Unkn-013	13	LSM14 +HU	26.7012	26.6113	0.127139
J03	SYBR	HPRT1	Unkn-021	21	LSM14 +HU	26.3786	26.4034	0.0350292
J04	SYBR	HPRT1	Unkn-029	29	LSM14 +HU	26.1035	26.0543	0.0696231
J05	SYBR	HPRT1	Unkn-037	37	LSM14 +HU	25.5887	25.6185	0.0421798
J06	SYBR	HPRT1	Unkn-045	45	LSM14 +HU	24.3268	24.2204	0.150481
J07	SYBR	HPRT1	Unkn-053	53	LSM14 +HU	23.376	23.3688	0.010156
J08	SYBR	HPRT1	Unkn-061	61	LSM14 +HU	23.2021	23.177	0.0353762
J09	SYBR	HPRT1	Unkn-069	69	LSM14 +HU	23.3766	23.3158	0.0860553
J10	SYBR	HPRT1	Unkn-077	77	LSM14 +HU	24.6653	24.5975	0.0959303
J11	SYBR	HPRT1	Unkn-085	85	LSM14 +HU	25.2277	25.2103	0.0244703
J12	SYBR	HPRT1	Unkn-093	93	LSM14 +HU	25.4652	25.4345	0.0433641
J13	SYBR	HPRT1	Unkn-101	101	LSM14 +HU	25.7097	25.6512	0.0827065
J14	SYBR	HPRT1	Unkn-109	109	LSM14 +HU	26.1552	26.1037	0.0727442
J15	SYBR	HPRT1	Unkn-117	117	LSM14 +HU	26.3534	26.5711	0.307775
J16	SYBR	HPRT1	Unkn-125	125	LSM14 +HU	26.4426	26.4906	0.0678257
J17	SYBR	HPRT1	Unkn-133	133	LSM14 +HU	26.0988	26.1172	0.0259456
J18	SYBR	HPRT1	Unkn-141	141	LSM14 +HU	26.2566	26.2497	0.009764
J19	SYBR	HPRT1	Unkn-149	149	LSM14 +HU	26.9362	26.9755	0.0556443
K01	SYBR	GAPDH	Unkn-006	6	LSM14 +HU	19.7404	19.8479	0.152003
K02	SYBR	GAPDH	Unkn-014	14	LSM14 +HU	20.5219	20.6197	0.138359
K03	SYBR	GAPDH	Unkn-022	22	LSM14 +HU	21.4024	21.4551	0.0745484
K04	SYBR	GAPDH	Unkn-030	30	LSM14 +HU	20.7775	20.8574	0.112978
K05	SYBR	GAPDH	Unkn-038	38	LSM14 +HU	21.1569	21.2115	0.07708
K06	SYBR	GAPDH	Unkn-046	46	LSM14 +HU	19.9153	19.9603	0.0635969
K07	SYBR	GAPDH	Unkn-054	54	LSM14 +HU	19.5977	19.6502	0.0742754
K08	SYBR	GAPDH	Unkn-062	62	LSM14 +HU	19.5329	19.5662	0.047122
K09	SYBR	GAPDH	Unkn-070	70	LSM14 +HU	18.7184	18.8522	0.189241
K10	SYBR	GAPDH	Unkn-078	78	LSM14 +HU	18.5958	18.6175	0.0307099
K11	SYBR	GAPDH	Unkn-086	86	LSM14 +HU	18.0442	18.1094	0.0922361
K12	SYBR	GAPDH	Unkn-094	94	LSM14 +HU	18.3968	18.4839	0.123187
K13	SYBR	GAPDH	Unkn-102	102	LSM14 +HU	19.4024	19.4616	0.0837435
K14	SYBR	GAPDH	Unkn-110	110	LSM14 +HU	19.8052	19.8401	0.0493962
K15	SYBR	GAPDH	Unkn-118	118	LSM14 +HU	20.259	20.3324	0.103808
K16	SYBR	GAPDH	Unkn-126	126	LSM14 +HU	20.1487	20.1656	0.0238792
K17	SYBR	GAPDH	Unkn-134	134	LSM14 +HU	19.9227	19.9308	0.0114689
K18	SYBR	GAPDH	Unkn-142	142	LSM14 +HU	20.4478	20.477	0.0412589
K19	SYBR	GAPDH	Unkn-150	150	LSM14 +HU	21.6442	21.2194	0.600825
L01	SYBR	GAPDH	Unkn-006	6	LSM14 +HU	19.9554	19.8479	0.152003
L02	SYBR	GAPDH	Unkn-014	14	LSM14 +HU	20.7175	20.6197	0.138359
L03	SYBR	GAPDH	Unkn-022	22	LSM14 +HU	21.5078	21.4551	0.0745484
L04	SYBR	GAPDH	Unkn-030	30	LSM14 +HU	20.9373	20.8574	0.112978
L05	SYBR	GAPDH	Unkn-038	38	LSM14 +HU	21.266	21.2115	0.07708
L06	SYBR	GAPDH	Unkn-046	46	LSM14 +HU	20.0052	19.9603	0.0635969
L07	SYBR	GAPDH	Unkn-054	54	LSM14 +HU	19.7027	19.6502	0.0742754
L08	SYBR	GAPDH	Unkn-062	62	LSM14 +HU	19.5995	19.5662	0.047122
L09	SYBR	GAPDH	Unkn-070	70	LSM14 +HU	18.9861	18.8522	0.189241
L10	SYBR	GAPDH	Unkn-078	78	LSM14 +HU	18.6392	18.6175	0.0307099
L11	SYBR	GAPDH	Unkn-086	86	LSM14 +HU	18.1746	18.1094	0.0922361
L12	SYBR	GAPDH	Unkn-094	94	LSM14 +HU	18.571	18.4839	0.123187
L13	SYBR	GAPDH	Unkn-102	102	LSM14 +HU	19.5208	19.4616	0.0837435
L14	SYBR	GAPDH	Unkn-110	110	LSM14 +HU	19.8751	19.8401	0.0493962
L15	SYBR	GAPDH	Unkn-118	118	LSM14 +HU	20.4058	20.3324	0.103808
L16	SYBR	GAPDH	Unkn-126	126	LSM14 +HU	20.1825	20.1656	0.0238792
L17	SYBR	GAPDH	Unkn-134	134	LSM14 +HU	19.9389	19.9308	0.0114689
L18	SYBR	GAPDH	Unkn-142	142	LSM14 +HU	20.5062	20.477	0.0412589
L19	SYBR	GAPDH	Unkn-150	150	LSM14 +HU	20.7945	21.2194	0.600825
M01	SYBR	RteL1	Unkn-007	7	LSM14 +HU	30.8849	31.0286	0.203271
M02	SYBR	RteL1	Unkn-015	15	LSM14 +HU	30.8351	30.9972	0.229239
M03	SYBR	RteL1	Unkn-023	23	LSM14 +HU	30.2176	30.2721	0.0771357
M04	SYBR	RteL1	Unkn-031	31	LSM14 +HU	29.2565	29.2221	0.048598
M05	SYBR	RteL1	Unkn-039	39	LSM14 +HU	29.1111	29.0096	0.143525
M06	SYBR	RteL1	Unkn-047	47	LSM14 +HU	27.7368	27.7157	0.0297422
M07	SYBR	RteL1	Unkn-055	55	LSM14 +HU	27.5115	27.6211	0.154922
M08	SYBR	RteL1	Unkn-063	63	LSM14 +HU	27.5496	27.6	0.0711667
M09	SYBR	RteL1	Unkn-071	71	LSM14 +HU	27.2041	27.2126	0.0120701
M10	SYBR	RteL1	Unkn-079	79	LSM14 +HU	27.4748	27.39	0.119941
M11	SYBR	RteL1	Unkn-087	87	LSM14 +HU	26.7445	26.8397	0.134658
M12	SYBR	RteL1	Unkn-095	95	LSM14 +HU	26.8961	26.7438	0.215447
M13	SYBR	RteL1	Unkn-103	103	LSM14 +HU	27.2133	27.1171	0.136062
M14	SYBR	RteL1	Unkn-111	111	LSM14 +HU	27.8426	27.6912	0.214155
M15	SYBR	RteL1	Unkn-119	119	LSM14 +HU	28.2432	28.2439	0.00106687
M16	SYBR	RteL1	Unkn-127	127	LSM14 +HU	28.3825	28.3755	0.00998118
M17	SYBR	RteL1	Unkn-135	135	LSM14 +HU	28.5074	28.322	0.262153
M18	SYBR	RteL1	Unkn-143	143	LSM14 +HU	29.1695	29.03	0.197172
M19	SYBR	RteL1	Unkn-151	151	LSM14 +HU	28.9136	29.0475	0.189425
N01	SYBR	RteL1	Unkn-007	7	LSM14 +HU	31.1723	31.0286	0.203271
N02	SYBR	RteL1	Unkn-015	15	LSM14 +HU	31.1593	30.9972	0.229239
N03	SYBR	RteL1	Unkn-023	23	LSM14 +HU	30.3267	30.2721	0.0771357
N04	SYBR	RteL1	Unkn-031	31	LSM14 +HU	29.1878	29.2221	0.048598
N05	SYBR	RteL1	Unkn-039	39	LSM14 +HU	28.9081	29.0096	0.143525
N06	SYBR	RteL1	Unkn-047	47	LSM14 +HU	27.6947	27.7157	0.0297422
N07	SYBR	RteL1	Unkn-055	55	LSM14 +HU	27.7306	27.6211	0.154922
N08	SYBR	RteL1	Unkn-063	63	LSM14 +HU	27.6503	27.6	0.0711667
N09	SYBR	RteL1	Unkn-071	71	LSM14 +HU	27.2212	27.2126	0.0120701
N10	SYBR	RteL1	Unkn-079	79	LSM14 +HU	27.3052	27.39	0.119941
N11	SYBR	RteL1	Unkn-087	87	LSM14 +HU	26.9349	26.8397	0.134658
N12	SYBR	RteL1	Unkn-095	95	LSM14 +HU	26.5914	26.7438	0.215447
N13	SYBR	RteL1	Unkn-103	103	LSM14 +HU	27.0208	27.1171	0.136062
N14	SYBR	RteL1	Unkn-111	111	LSM14 +HU	27.5398	27.6912	0.214155
N15	SYBR	RteL1	Unkn-119	119	LSM14 +HU	28.2447	28.2439	0.00106687
N16	SYBR	RteL1	Unkn-127	127	LSM14 +HU	28.3684	28.3755	0.00998118
N17	SYBR	RteL1	Unkn-135	135	LSM14 +HU	28.1367	28.322	0.262153
N18	SYBR	RteL1	Unkn-143	143	LSM14 +HU	28.8906	29.03	0.197172
N19	SYBR	RteL1	Unkn-151	151	LSM14 +HU	29.1815	29.0475	0.189425
O01	SYBR	LIG4	Unkn-008	8	LSM14 +HU	29.7375	29.8501	0.159253
O02	SYBR	LIG4	Unkn-016	16	LSM14 +HU	29.6518	29.5889	0.0890752
O03	SYBR	LIG4	Unkn-024	24	LSM14 +HU	28.7602	29.0028	0.342973
O04	SYBR	LIG4	Unkn-032	32	LSM14 +HU	28.7315	29.0129	0.397896
O05	SYBR	LIG4	Unkn-040	40	LSM14 +HU	29.6401	29.984	0.486302
O06	SYBR	LIG4	Unkn-048	48	LSM14 +HU	28.7903	28.6072	0.258928
O07	SYBR	LIG4	Unkn-056	56	LSM14 +HU	28.237	28.189	0.06797
O08	SYBR	LIG4	Unkn-064	64	LSM14 +HU	28.7205	28.4753	0.346892
O09	SYBR	LIG4	Unkn-072	72	LSM14 +HU	28.1672	28.0787	0.125265
O10	SYBR	LIG4	Unkn-080	80	LSM14 +HU	28.348	28.3488	0.00110734
O11	SYBR	LIG4	Unkn-088	88	LSM14 +HU	27.8815	27.8563	0.0355258
O12	SYBR	LIG4	Unkn-096	96	LSM14 +HU	26.8253	26.9761	0.213226
O13	SYBR	LIG4	Unkn-104	104	LSM14 +HU	26.4708	26.5068	0.0509014
O14	SYBR	LIG4	Unkn-112	112	LSM14 +HU	27.212	27.3062	0.133323
O15	SYBR	LIG4	Unkn-120	120	LSM14 +HU	27.3681	27.4795	0.15763
O16	SYBR	LIG4	Unkn-128	128	LSM14 +HU	28.3472	28.2765	0.100004
O17	SYBR	LIG4	Unkn-136	136	LSM14 +HU	28.0976	28.0897	0.0112852
O18	SYBR	LIG4	Unkn-144	144	LSM14 +HU	28.3929	28.4058	0.0183446
O19	SYBR	LIG4	Unkn-152	152	LSM14 +HU	29.1749	29.2663	0.129309
P01	SYBR	LIG4	Unkn-008	8	LSM14 +HU	29.9627	29.8501	0.159253
P02	SYBR	LIG4	Unkn-016	16	LSM14 +HU	29.5259	29.5889	0.0890752
P03	SYBR	LIG4	Unkn-024	24	LSM14 +HU	29.2453	29.0028	0.342973
P04	SYBR	LIG4	Unkn-032	32	LSM14 +HU	29.2942	29.0129	0.397896
P05	SYBR	LIG4	Unkn-040	40	LSM14 +HU	30.3278	29.984	0.486302
P06	SYBR	LIG4	Unkn-048	48	LSM14 +HU	28.4241	28.6072	0.258928
P07	SYBR	LIG4	Unkn-056	56	LSM14 +HU	28.1409	28.189	0.06797
P08	SYBR	LIG4	Unkn-064	64	LSM14 +HU	28.23	28.4753	0.346892
P09	SYBR	LIG4	Unkn-072	72	LSM14 +HU	27.9901	28.0787	0.125265
P10	SYBR	LIG4	Unkn-080	80	LSM14 +HU	28.3496	28.3488	0.00110734
P11	SYBR	LIG4	Unkn-088	88	LSM14 +HU	27.8312	27.8563	0.0355258
P12	SYBR	LIG4	Unkn-096	96	LSM14 +HU	27.1269	26.9761	0.213226
P13	SYBR	LIG4	Unkn-104	104	LSM14 +HU	26.5428	26.5068	0.0509014
P14	SYBR	LIG4	Unkn-112	112	LSM14 +HU	27.4005	27.3062	0.133323
P15	SYBR	LIG4	Unkn-120	120	LSM14 +HU	27.591	27.4795	0.15763
P16	SYBR	LIG4	Unkn-128	128	LSM14 +HU	28.2057	28.2765	0.100004
P17	SYBR	LIG4	Unkn-136	136	LSM14 +HU	28.0817	28.0897	0.0112852
P18	SYBR	LIG4	Unkn-144	144	LSM14 +HU	28.4188	28.4058	0.0183446
P19	SYBR	LIG4	Unkn-152	152	LSM14 +HU	29.3578	29.2663	0.129309

## Sheet: Programme-qPCR-Vagner_20240 (2)
Well	Fluor	Target	Content	Replicate	Sample	Cq	Cq Mean	Cq Std. Dev
A01	SYBR	HPRT1	Unkn-001	1	LSM14	29.8057	30.0224	0.306453	1
B01	SYBR	HPRT1	Unkn-001	1	LSM14	30.2391	30.0224	0.306453	2
A02	SYBR	HPRT1	Unkn-009	9	LSM14	26.7815	26.7129	0.0969938	1
B02	SYBR	HPRT1	Unkn-009	9	LSM14	26.6443	26.7129	0.0969938	2
A03	SYBR	HPRT1	Unkn-017	17	LSM14	27.1206	27.014	0.15069	1
B03	SYBR	HPRT1	Unkn-017	17	LSM14	26.9075	27.014	0.15069	2
A04	SYBR	HPRT1	Unkn-025	25	LSM14	26.4152	26.414	0.0016016	1
B04	SYBR	HPRT1	Unkn-025	25	LSM14	26.4129	26.414	0.0016016	2
A05	SYBR	HPRT1	Unkn-033	33	LSM14	25.034	24.9887	0.0641197	1
B05	SYBR	HPRT1	Unkn-033	33	LSM14	24.9434	24.9887	0.0641197	2
A06	SYBR	HPRT1	Unkn-041	41	LSM14	24.288	24.2825	0.00779906	1
B06	SYBR	HPRT1	Unkn-041	41	LSM14	24.277	24.2825	0.00779906	2
A07	SYBR	HPRT1	Unkn-049	49	LSM14	23.2071	23.1581	0.0693212	1
B07	SYBR	HPRT1	Unkn-049	49	LSM14	23.1091	23.1581	0.0693212	2
A08	SYBR	HPRT1	Unkn-057	57	LSM14	22.8753	22.903	0.0391473	1
B08	SYBR	HPRT1	Unkn-057	57	LSM14	22.9307	22.903	0.0391473	2
A09	SYBR	HPRT1	Unkn-065	65	LSM14	23.6508	23.6162	0.0489958	1
B09	SYBR	HPRT1	Unkn-065	65	LSM14	23.5815	23.6162	0.0489958	2
A10	SYBR	HPRT1	Unkn-073	73	LSM14	24.682	24.6159	0.0933858	1
B10	SYBR	HPRT1	Unkn-073	73	LSM14	24.5499	24.6159	0.0933858	2
A11	SYBR	HPRT1	Unkn-081	81	LSM14	25.1615	25.1389	0.0319591	1
B11	SYBR	HPRT1	Unkn-081	81	LSM14	25.1163	25.1389	0.0319591	2
A12	SYBR	HPRT1	Unkn-089	89	LSM14	25.291	25.3924	0.143366	1
B12	SYBR	HPRT1	Unkn-089	89	LSM14	25.4938	25.3924	0.143366	2
A13	SYBR	HPRT1	Unkn-097	97	LSM14	25.6191	25.5425	0.108335	1
B13	SYBR	HPRT1	Unkn-097	97	LSM14	25.4659	25.5425	0.108335	2
A14	SYBR	HPRT1	Unkn-105	105	LSM14	26.1355	26.2059	0.099506	1
B14	SYBR	HPRT1	Unkn-105	105	LSM14	26.2762	26.2059	0.099506	2
A15	SYBR	HPRT1	Unkn-113	113	LSM14	26.3926	26.4818	0.126214	1
B15	SYBR	HPRT1	Unkn-113	113	LSM14	26.5711	26.4818	0.126214	2
A16	SYBR	HPRT1	Unkn-121	121	LSM14	26.1303	26.2052	0.105835	1
B16	SYBR	HPRT1	Unkn-121	121	LSM14	26.28	26.2052	0.105835	2
A17	SYBR	HPRT1	Unkn-129	129	LSM14	26.4363	26.5166	0.113595	1
B17	SYBR	HPRT1	Unkn-129	129	LSM14	26.5969	26.5166	0.113595	2
A18	SYBR	HPRT1	Unkn-137	137	LSM14	26.6393	26.6604	0.0298158	1
B18	SYBR	HPRT1	Unkn-137	137	LSM14	26.6815	26.6604	0.0298158	2
									1
									2
C01	SYBR	GAPDH	Unkn-002	2	LSM14	23.3508	23.3438	0.00994288	1
D01	SYBR	GAPDH	Unkn-002	2	LSM14	23.3367	23.3438	0.00994288	2
C02	SYBR	GAPDH	Unkn-010	10	LSM14	20.2699	20.2936	0.0335222	1
D02	SYBR	GAPDH	Unkn-010	10	LSM14	20.3173	20.2936	0.0335222	2
C03	SYBR	GAPDH	Unkn-018	18	LSM14	20.9003	20.9608	0.085502	1
D03	SYBR	GAPDH	Unkn-018	18	LSM14	21.0213	20.9608	0.085502	2
C04	SYBR	GAPDH	Unkn-026	26	LSM14	21.2789	21.2351	0.0619755	1
D04	SYBR	GAPDH	Unkn-026	26	LSM14	21.1913	21.2351	0.0619755	2
C05	SYBR	GAPDH	Unkn-034	34	LSM14	20.0483	20.1468	0.139267	1
D05	SYBR	GAPDH	Unkn-034	34	LSM14	20.2453	20.1468	0.139267	2
C06	SYBR	GAPDH	Unkn-042	42	LSM14	20.2991	20.3926	0.132115	1
D06	SYBR	GAPDH	Unkn-042	42	LSM14	20.486	20.3926	0.132115	2
C07	SYBR	GAPDH	Unkn-050	50	LSM14	19.2014	19.3495	0.209472	1
D07	SYBR	GAPDH	Unkn-050	50	LSM14	19.4976	19.3495	0.209472	2
C08	SYBR	GAPDH	Unkn-058	58	LSM14	19.369	19.475	0.149861	1
D08	SYBR	GAPDH	Unkn-058	58	LSM14	19.5809	19.475	0.149861	2
C09	SYBR	GAPDH	Unkn-066	66	LSM14	19.0149	19.0954	0.113804	1
D09	SYBR	GAPDH	Unkn-066	66	LSM14	19.1759	19.0954	0.113804	2
C10	SYBR	GAPDH	Unkn-074	74	LSM14	18.058	18.0864	0.0401795	1
D10	SYBR	GAPDH	Unkn-074	74	LSM14	18.1148	18.0864	0.0401795	2
C11	SYBR	GAPDH	Unkn-082	82	LSM14	17.1926	17.2574	0.0915724	1
D11	SYBR	GAPDH	Unkn-082	82	LSM14	17.3221	17.2574	0.0915724	2
C12	SYBR	GAPDH	Unkn-090	90	LSM14	18.1857	18.2632	0.109626	1
D12	SYBR	GAPDH	Unkn-090	90	LSM14	18.3407	18.2632	0.109626	2
C13	SYBR	GAPDH	Unkn-098	98	LSM14	19.2378	19.1913	0.0658445	1
D13	SYBR	GAPDH	Unkn-098	98	LSM14	19.1447	19.1913	0.0658445	2
C14	SYBR	GAPDH	Unkn-106	106	LSM14	19.9375	20.0368	0.140509	1
D14	SYBR	GAPDH	Unkn-106	106	LSM14	20.1362	20.0368	0.140509	2
C15	SYBR	GAPDH	Unkn-114	114	LSM14	20.0717	20.1426	0.100235	1
D15	SYBR	GAPDH	Unkn-114	114	LSM14	20.2135	20.1426	0.100235	2
C16	SYBR	GAPDH	Unkn-122	122	LSM14	20.3269	20.4271	0.141591	1
D16	SYBR	GAPDH	Unkn-122	122	LSM14	20.5272	20.4271	0.141591	2
C17	SYBR	GAPDH	Unkn-130	130	LSM14	19.8965	20.0972	0.283828	1
D17	SYBR	GAPDH	Unkn-130	130	LSM14	20.2979	20.0972	0.283828	2
C18	SYBR	GAPDH	Unkn-138	138	LSM14	20.3569	20.3206	0.0513481
D18	SYBR	GAPDH	Unkn-138	138	LSM14	20.2843	20.3206	0.0513481	1
									2
									1
									2
E01	SYBR	RteL1	Unkn-003	3	LSM14	33.0535	33.1523	0.139808	1
F01	SYBR	RteL1	Unkn-003	3	LSM14	33.2512	33.1523	0.139808	2
E02	SYBR	RteL1	Unkn-011	11	LSM14	31.1965	31.275	0.111112	1
F02	SYBR	RteL1	Unkn-011	11	LSM14	31.3536	31.275	0.111112	2
E03	SYBR	RteL1	Unkn-019	19	LSM14	30.0667	29.9969	0.098715	1
F03	SYBR	RteL1	Unkn-019	19	LSM14	29.9271	29.9969	0.098715	2
E04	SYBR	RteL1	Unkn-027	27	LSM14	29.1729	29.2366	0.090071	1
F04	SYBR	RteL1	Unkn-027	27	LSM14	29.3003	29.2366	0.090071	2
E05	SYBR	RteL1	Unkn-035	35	LSM14	27.5689	27.7375	0.238374	1
F05	SYBR	RteL1	Unkn-035	35	LSM14	27.906	27.7375	0.238374	2
E06	SYBR	RteL1	Unkn-043	43	LSM14	27.8834	27.9084	0.0353767	1
F06	SYBR	RteL1	Unkn-043	43	LSM14	27.9334	27.9084	0.0353767	2
E07	SYBR	RteL1	Unkn-051	51	LSM14	27.1505	27.2159	0.0925278	1
F07	SYBR	RteL1	Unkn-051	51	LSM14	27.2814	27.2159	0.0925278	2
E08	SYBR	RteL1	Unkn-059	59	LSM14	27.4059	27.5122	0.150428	1
F08	SYBR	RteL1	Unkn-059	59	LSM14	27.6186	27.5122	0.150428	2
E09	SYBR	RteL1	Unkn-067	67	LSM14	27.7634	27.823	0.0842897	1
F09	SYBR	RteL1	Unkn-067	67	LSM14	27.8826	27.823	0.0842897	2
E10	SYBR	RteL1	Unkn-075	75	LSM14	26.7288	26.8817	0.216178	1
F10	SYBR	RteL1	Unkn-075	75	LSM14	27.0346	26.8817	0.216178	2
E11	SYBR	RteL1	Unkn-083	83	LSM14	26.5662	26.2688	0.420547	1
F11	SYBR	RteL1	Unkn-083	83	LSM14	25.9714	26.2688	0.420547	2
E12	SYBR	RteL1	Unkn-091	91	LSM14	26.1983	26.0629	0.191409	1
F12	SYBR	RteL1	Unkn-091	91	LSM14	25.9276	26.0629	0.191409	2
E13	SYBR	RteL1	Unkn-099	99	LSM14	26.8876	26.86	0.0390467	1
F13	SYBR	RteL1	Unkn-099	99	LSM14	26.8324	26.86	0.0390467	2
E14	SYBR	RteL1	Unkn-107	107	LSM14	28.0166	28.1174	0.142579	1
F14	SYBR	RteL1	Unkn-107	107	LSM14	28.2182	28.1174	0.142579	2
E15	SYBR	RteL1	Unkn-115	115	LSM14	28.2211	28.3635	0.201345	1
F15	SYBR	RteL1	Unkn-115	115	LSM14	28.5058	28.3635	0.201345	2
E16	SYBR	RteL1	Unkn-123	123	LSM14	28.5904	28.7045	0.161322	1
F16	SYBR	RteL1	Unkn-123	123	LSM14	28.8185	28.7045	0.161322	2
E17	SYBR	RteL1	Unkn-131	131	LSM14	28.1104	28.2238	0.160353
F17	SYBR	RteL1	Unkn-131	131	LSM14	28.3372	28.2238	0.160353	1
E18	SYBR	RteL1	Unkn-139	139	LSM14	28.642	28.4987	0.202636	2
F18	SYBR	RteL1	Unkn-139	139	LSM14	28.3554	28.4987	0.202636	1
									2
									1
									2
G01	SYBR	LIG4	Unkn-004	4	LSM14	32.1409	32.185	0.0623603	1
H01	SYBR	LIG4	Unkn-004	4	LSM14	32.2291	32.185	0.0623603	2
G02	SYBR	LIG4	Unkn-012	12	LSM14	30.6102	30.7509	0.198925	1
H02	SYBR	LIG4	Unkn-012	12	LSM14	30.8915	30.7509	0.198925	2
G03	SYBR	LIG4	Unkn-020	20	LSM14	29.8313	29.4917	0.480299	1
H03	SYBR	LIG4	Unkn-020	20	LSM14	29.1521	29.4917	0.480299	2
G04	SYBR	LIG4	Unkn-028	28	LSM14	29.2568	29.2186	0.0540349	1
H04	SYBR	LIG4	Unkn-028	28	LSM14	29.1804	29.2186	0.0540349	2
G05	SYBR	LIG4	Unkn-036	36	LSM14	28.6817	28.8291	0.208462	1
H05	SYBR	LIG4	Unkn-036	36	LSM14	28.9765	28.8291	0.208462	2
G06	SYBR	LIG4	Unkn-044	44	LSM14	28.6433	28.7063	0.0890343	1
H06	SYBR	LIG4	Unkn-044	44	LSM14	28.7693	28.7063	0.0890343	2
G07	SYBR	LIG4	Unkn-052	52	LSM14	28.0482	28.0435	0.00671141	1
H07	SYBR	LIG4	Unkn-052	52	LSM14	28.0388	28.0435	0.00671141	2
G08	SYBR	LIG4	Unkn-060	60	LSM14	28.411	28.381	0.0424418	1
H08	SYBR	LIG4	Unkn-060	60	LSM14	28.3509	28.381	0.0424418	2
G09	SYBR	LIG4	Unkn-068	68	LSM14	28.9306	28.9281	0.00341686	1
H09	SYBR	LIG4	Unkn-068	68	LSM14	28.9257	28.9281	0.00341686	2
G10	SYBR	LIG4	Unkn-076	76	LSM14	28.1922	28.1745	0.0250953	1
H10	SYBR	LIG4	Unkn-076	76	LSM14	28.1567	28.1745	0.0250953	2
G11	SYBR	LIG4	Unkn-084	84	LSM14	26.9115	27.1165	0.290021	1
H11	SYBR	LIG4	Unkn-084	84	LSM14	27.3216	27.1165	0.290021	2
G12	SYBR	LIG4	Unkn-092	92	LSM14	26.6465	26.7963	0.211923	1
H12	SYBR	LIG4	Unkn-092	92	LSM14	26.9462	26.7963	0.211923	2
G13	SYBR	LIG4	Unkn-100	100	LSM14	26.3851	26.473	0.124315	1
H13	SYBR	LIG4	Unkn-100	100	LSM14	26.5609	26.473	0.124315	2
G14	SYBR	LIG4	Unkn-108	108	LSM14	27.4321	27.9515	0.734447	1
H14	SYBR	LIG4	Unkn-108	108	LSM14	28.4708	27.9515	0.734447	2
G15	SYBR	LIG4	Unkn-116	116	LSM14	28.1937	28.2582	0.0911313	1
H15	SYBR	LIG4	Unkn-116	116	LSM14	28.3226	28.2582	0.0911313	2
G16	SYBR	LIG4	Unkn-124	124	LSM14	28.7165	29.0505	0.472438
H16	SYBR	LIG4	Unkn-124	124	LSM14	29.3846	29.0505	0.472438	1
G17	SYBR	LIG4	Unkn-132	132	LSM14	28.5128	28.5706	0.0816433	2
H17	SYBR	LIG4	Unkn-132	132	LSM14	28.6283	28.5706	0.0816433	1
G18	SYBR	LIG4	Unkn-140	140	LSM14	28.209	28.1681	0.0578172	2
H18	SYBR	LIG4	Unkn-140	140	LSM14	28.1272	28.1681	0.0578172	1
									2
									1
									2
I01	SYBR	HPRT1	Unkn-005	5	LSM14 +HU	26.0539	26.0689	0.0212447	1
J01	SYBR	HPRT1	Unkn-005	5	LSM14 +HU	26.0839	26.0689	0.0212447	2
I02	SYBR	HPRT1	Unkn-013	13	LSM14 +HU	26.5214	26.6113	0.127139	1
J02	SYBR	HPRT1	Unkn-013	13	LSM14 +HU	26.7012	26.6113	0.127139	2
I03	SYBR	HPRT1	Unkn-021	21	LSM14 +HU	26.4281	26.4034	0.0350292	1
J03	SYBR	HPRT1	Unkn-021	21	LSM14 +HU	26.3786	26.4034	0.0350292	2
I04	SYBR	HPRT1	Unkn-029	29	LSM14 +HU	26.005	26.0543	0.0696231	1
J04	SYBR	HPRT1	Unkn-029	29	LSM14 +HU	26.1035	26.0543	0.0696231	2
I05	SYBR	HPRT1	Unkn-037	37	LSM14 +HU	25.6483	25.6185	0.0421798	1
J05	SYBR	HPRT1	Unkn-037	37	LSM14 +HU	25.5887	25.6185	0.0421798	2
I06	SYBR	HPRT1	Unkn-045	45	LSM14 +HU	24.114	24.2204	0.150481	1
J06	SYBR	HPRT1	Unkn-045	45	LSM14 +HU	24.3268	24.2204	0.150481	2
I07	SYBR	HPRT1	Unkn-053	53	LSM14 +HU	23.3616	23.3688	0.010156	1
J07	SYBR	HPRT1	Unkn-053	53	LSM14 +HU	23.376	23.3688	0.010156	2
I08	SYBR	HPRT1	Unkn-061	61	LSM14 +HU	23.152	23.177	0.0353762	1
J08	SYBR	HPRT1	Unkn-061	61	LSM14 +HU	23.2021	23.177	0.0353762	2
I09	SYBR	HPRT1	Unkn-069	69	LSM14 +HU	23.2549	23.3158	0.0860553	1
J09	SYBR	HPRT1	Unkn-069	69	LSM14 +HU	23.3766	23.3158	0.0860553	2
I10	SYBR	HPRT1	Unkn-077	77	LSM14 +HU	24.5296	24.5975	0.0959303	1
J10	SYBR	HPRT1	Unkn-077	77	LSM14 +HU	24.6653	24.5975	0.0959303	2
I11	SYBR	HPRT1	Unkn-085	85	LSM14 +HU	25.193	25.2103	0.0244703	1
J11	SYBR	HPRT1	Unkn-085	85	LSM14 +HU	25.2277	25.2103	0.0244703	2
I12	SYBR	HPRT1	Unkn-093	93	LSM14 +HU	25.4039	25.4345	0.0433641	1
J12	SYBR	HPRT1	Unkn-093	93	LSM14 +HU	25.4652	25.4345	0.0433641	2
I13	SYBR	HPRT1	Unkn-101	101	LSM14 +HU	25.5928	25.6512	0.0827065	1
J13	SYBR	HPRT1	Unkn-101	101	LSM14 +HU	25.7097	25.6512	0.0827065	2
I14	SYBR	HPRT1	Unkn-109	109	LSM14 +HU	26.0523	26.1037	0.0727442	1
J14	SYBR	HPRT1	Unkn-109	109	LSM14 +HU	26.1552	26.1037	0.0727442	2
I15	SYBR	HPRT1	Unkn-117	117	LSM14 +HU	26.7887	26.5711	0.307775
J15	SYBR	HPRT1	Unkn-117	117	LSM14 +HU	26.3534	26.5711	0.307775	1
I16	SYBR	HPRT1	Unkn-125	125	LSM14 +HU	26.5385	26.4906	0.0678257	2
J16	SYBR	HPRT1	Unkn-125	125	LSM14 +HU	26.4426	26.4906	0.0678257	1
I17	SYBR	HPRT1	Unkn-133	133	LSM14 +HU	26.1355	26.1172	0.0259456	2
J17	SYBR	HPRT1	Unkn-133	133	LSM14 +HU	26.0988	26.1172	0.0259456	1
I18	SYBR	HPRT1	Unkn-141	141	LSM14 +HU	26.2428	26.2497	0.009764	2
J18	SYBR	HPRT1	Unkn-141	141	LSM14 +HU	26.2566	26.2497	0.009764	1
I19	SYBR	HPRT1	Unkn-149	149	LSM14 +HU	27.0149	26.9755	0.0556443	2
J19	SYBR	HPRT1	Unkn-149	149	LSM14 +HU	26.9362	26.9755	0.0556443	1
									2
									1
									2
K01	SYBR	GAPDH	Unkn-006	6	LSM14 +HU	19.7404	19.8479	0.152003	1
L01	SYBR	GAPDH	Unkn-006	6	LSM14 +HU	19.9554	19.8479	0.152003	2
K02	SYBR	GAPDH	Unkn-014	14	LSM14 +HU	20.5219	20.6197	0.138359	1
L02	SYBR	GAPDH	Unkn-014	14	LSM14 +HU	20.7175	20.6197	0.138359	2
K03	SYBR	GAPDH	Unkn-022	22	LSM14 +HU	21.4024	21.4551	0.0745484	1
L03	SYBR	GAPDH	Unkn-022	22	LSM14 +HU	21.5078	21.4551	0.0745484	2
K04	SYBR	GAPDH	Unkn-030	30	LSM14 +HU	20.7775	20.8574	0.112978	1
L04	SYBR	GAPDH	Unkn-030	30	LSM14 +HU	20.9373	20.8574	0.112978	2
K05	SYBR	GAPDH	Unkn-038	38	LSM14 +HU	21.1569	21.2115	0.07708	1
L05	SYBR	GAPDH	Unkn-038	38	LSM14 +HU	21.266	21.2115	0.07708	2
K06	SYBR	GAPDH	Unkn-046	46	LSM14 +HU	19.9153	19.9603	0.0635969	1
L06	SYBR	GAPDH	Unkn-046	46	LSM14 +HU	20.0052	19.9603	0.0635969	2
K07	SYBR	GAPDH	Unkn-054	54	LSM14 +HU	19.5977	19.6502	0.0742754	1
L07	SYBR	GAPDH	Unkn-054	54	LSM14 +HU	19.7027	19.6502	0.0742754	2
K08	SYBR	GAPDH	Unkn-062	62	LSM14 +HU	19.5329	19.5662	0.047122	1
L08	SYBR	GAPDH	Unkn-062	62	LSM14 +HU	19.5995	19.5662	0.047122	2
K09	SYBR	GAPDH	Unkn-070	70	LSM14 +HU	18.7184	18.8522	0.189241	1
L09	SYBR	GAPDH	Unkn-070	70	LSM14 +HU	18.9861	18.8522	0.189241	2
K10	SYBR	GAPDH	Unkn-078	78	LSM14 +HU	18.5958	18.6175	0.0307099	1
L10	SYBR	GAPDH	Unkn-078	78	LSM14 +HU	18.6392	18.6175	0.0307099	2
K11	SYBR	GAPDH	Unkn-086	86	LSM14 +HU	18.0442	18.1094	0.0922361	1
L11	SYBR	GAPDH	Unkn-086	86	LSM14 +HU	18.1746	18.1094	0.0922361	2
K12	SYBR	GAPDH	Unkn-094	94	LSM14 +HU	18.3968	18.4839	0.123187	1
L12	SYBR	GAPDH	Unkn-094	94	LSM14 +HU	18.571	18.4839	0.123187	2
K13	SYBR	GAPDH	Unkn-102	102	LSM14 +HU	19.4024	19.4616	0.0837435
L13	SYBR	GAPDH	Unkn-102	102	LSM14 +HU	19.5208	19.4616	0.0837435	1
K14	SYBR	GAPDH	Unkn-110	110	LSM14 +HU	19.8052	19.8401	0.0493962	2
L14	SYBR	GAPDH	Unkn-110	110	LSM14 +HU	19.8751	19.8401	0.0493962	1
K15	SYBR	GAPDH	Unkn-118	118	LSM14 +HU	20.259	20.3324	0.103808	2
L15	SYBR	GAPDH	Unkn-118	118	LSM14 +HU	20.4058	20.3324	0.103808	1
K16	SYBR	GAPDH	Unkn-126	126	LSM14 +HU	20.1487	20.1656	0.0238792	2
L16	SYBR	GAPDH	Unkn-126	126	LSM14 +HU	20.1825	20.1656	0.0238792	1
K17	SYBR	GAPDH	Unkn-134	134	LSM14 +HU	19.9227	19.9308	0.0114689	2
L17	SYBR	GAPDH	Unkn-134	134	LSM14 +HU	19.9389	19.9308	0.0114689	1
K18	SYBR	GAPDH	Unkn-142	142	LSM14 +HU	20.4478	20.477	0.0412589	2
L18	SYBR	GAPDH	Unkn-142	142	LSM14 +HU	20.5062	20.477	0.0412589	1
K19	SYBR	GAPDH	Unkn-150	150	LSM14 +HU	21.6442	21.2194	0.600825	2
L19	SYBR	GAPDH	Unkn-150	150	LSM14 +HU	20.7945	21.2194	0.600825	1
									2
									1
									2
M01	SYBR	RteL1	Unkn-007	7	LSM14 +HU	30.8849	31.0286	0.203271	1
N01	SYBR	RteL1	Unkn-007	7	LSM14 +HU	31.1723	31.0286	0.203271	2
M02	SYBR	RteL1	Unkn-015	15	LSM14 +HU	30.8351	30.9972	0.229239	1
N02	SYBR	RteL1	Unkn-015	15	LSM14 +HU	31.1593	30.9972	0.229239	2
M03	SYBR	RteL1	Unkn-023	23	LSM14 +HU	30.2176	30.2721	0.0771357	1
N03	SYBR	RteL1	Unkn-023	23	LSM14 +HU	30.3267	30.2721	0.0771357	2
M04	SYBR	RteL1	Unkn-031	31	LSM14 +HU	29.2565	29.2221	0.048598	1
N04	SYBR	RteL1	Unkn-031	31	LSM14 +HU	29.1878	29.2221	0.048598	2
M05	SYBR	RteL1	Unkn-039	39	LSM14 +HU	29.1111	29.0096	0.143525	1
N05	SYBR	RteL1	Unkn-039	39	LSM14 +HU	28.9081	29.0096	0.143525	2
M06	SYBR	RteL1	Unkn-047	47	LSM14 +HU	27.7368	27.7157	0.0297422	1
N06	SYBR	RteL1	Unkn-047	47	LSM14 +HU	27.6947	27.7157	0.0297422	2
M07	SYBR	RteL1	Unkn-055	55	LSM14 +HU	27.5115	27.6211	0.154922	1
N07	SYBR	RteL1	Unkn-055	55	LSM14 +HU	27.7306	27.6211	0.154922	2
M08	SYBR	RteL1	Unkn-063	63	LSM14 +HU	27.5496	27.6	0.0711667	1
N08	SYBR	RteL1	Unkn-063	63	LSM14 +HU	27.6503	27.6	0.0711667	2
M09	SYBR	RteL1	Unkn-071	71	LSM14 +HU	27.2041	27.2126	0.0120701	1
N09	SYBR	RteL1	Unkn-071	71	LSM14 +HU	27.2212	27.2126	0.0120701	2
M10	SYBR	RteL1	Unkn-079	79	LSM14 +HU	27.4748	27.39	0.119941	1
N10	SYBR	RteL1	Unkn-079	79	LSM14 +HU	27.3052	27.39	0.119941	2
M11	SYBR	RteL1	Unkn-087	87	LSM14 +HU	26.7445	26.8397	0.134658
N11	SYBR	RteL1	Unkn-087	87	LSM14 +HU	26.9349	26.8397	0.134658	1
M12	SYBR	RteL1	Unkn-095	95	LSM14 +HU	26.8961	26.7438	0.215447	2
N12	SYBR	RteL1	Unkn-095	95	LSM14 +HU	26.5914	26.7438	0.215447	1
M13	SYBR	RteL1	Unkn-103	103	LSM14 +HU	27.2133	27.1171	0.136062	2
N13	SYBR	RteL1	Unkn-103	103	LSM14 +HU	27.0208	27.1171	0.136062	1
M14	SYBR	RteL1	Unkn-111	111	LSM14 +HU	27.8426	27.6912	0.214155	2
N14	SYBR	RteL1	Unkn-111	111	LSM14 +HU	27.5398	27.6912	0.214155	1
M15	SYBR	RteL1	Unkn-119	119	LSM14 +HU	28.2432	28.2439	0.00106687	2
N15	SYBR	RteL1	Unkn-119	119	LSM14 +HU	28.2447	28.2439	0.00106687	1
M16	SYBR	RteL1	Unkn-127	127	LSM14 +HU	28.3825	28.3755	0.00998118	2
N16	SYBR	RteL1	Unkn-127	127	LSM14 +HU	28.3684	28.3755	0.00998118	1
M17	SYBR	RteL1	Unkn-135	135	LSM14 +HU	28.5074	28.322	0.262153	2
N17	SYBR	RteL1	Unkn-135	135	LSM14 +HU	28.1367	28.322	0.262153	1
M18	SYBR	RteL1	Unkn-143	143	LSM14 +HU	29.1695	29.03	0.197172	2
N18	SYBR	RteL1	Unkn-143	143	LSM14 +HU	28.8906	29.03	0.197172	1
M19	SYBR	RteL1	Unkn-151	151	LSM14 +HU	28.9136	29.0475	0.189425	2
N19	SYBR	RteL1	Unkn-151	151	LSM14 +HU	29.1815	29.0475	0.189425	1
									2
									1
									2
O01	SYBR	LIG4	Unkn-008	8	LSM14 +HU	29.7375	29.8501	0.159253	1
P01	SYBR	LIG4	Unkn-008	8	LSM14 +HU	29.9627	29.8501	0.159253	2
O02	SYBR	LIG4	Unkn-016	16	LSM14 +HU	29.6518	29.5889	0.0890752	1
P02	SYBR	LIG4	Unkn-016	16	LSM14 +HU	29.5259	29.5889	0.0890752	2
O03	SYBR	LIG4	Unkn-024	24	LSM14 +HU	28.7602	29.0028	0.342973	1
P03	SYBR	LIG4	Unkn-024	24	LSM14 +HU	29.2453	29.0028	0.342973	2
O04	SYBR	LIG4	Unkn-032	32	LSM14 +HU	28.7315	29.0129	0.397896	1
P04	SYBR	LIG4	Unkn-032	32	LSM14 +HU	29.2942	29.0129	0.397896	2
O05	SYBR	LIG4	Unkn-040	40	LSM14 +HU	29.6401	29.984	0.486302	1
P05	SYBR	LIG4	Unkn-040	40	LSM14 +HU	30.3278	29.984	0.486302	2
O06	SYBR	LIG4	Unkn-048	48	LSM14 +HU	28.7903	28.6072	0.258928	1
P06	SYBR	LIG4	Unkn-048	48	LSM14 +HU	28.4241	28.6072	0.258928	2
O07	SYBR	LIG4	Unkn-056	56	LSM14 +HU	28.237	28.189	0.06797	1
P07	SYBR	LIG4	Unkn-056	56	LSM14 +HU	28.1409	28.189	0.06797	2
O08	SYBR	LIG4	Unkn-064	64	LSM14 +HU	28.7205	28.4753	0.346892	1
P08	SYBR	LIG4	Unkn-064	64	LSM14 +HU	28.23	28.4753	0.346892	2
O09	SYBR	LIG4	Unkn-072	72	LSM14 +HU	28.1672	28.0787	0.125265
P09	SYBR	LIG4	Unkn-072	72	LSM14 +HU	27.9901	28.0787	0.125265
O10	SYBR	LIG4	Unkn-080	80	LSM14 +HU	28.348	28.3488	0.00110734
P10	SYBR	LIG4	Unkn-080	80	LSM14 +HU	28.3496	28.3488	0.00110734
O11	SYBR	LIG4	Unkn-088	88	LSM14 +HU	27.8815	27.8563	0.0355258
P11	SYBR	LIG4	Unkn-088	88	LSM14 +HU	27.8312	27.8563	0.0355258
O12	SYBR	LIG4	Unkn-096	96	LSM14 +HU	26.8253	26.9761	0.213226
P12	SYBR	LIG4	Unkn-096	96	LSM14 +HU	27.1269	26.9761	0.213226
O13	SYBR	LIG4	Unkn-104	104	LSM14 +HU	26.4708	26.5068	0.0509014
P13	SYBR	LIG4	Unkn-104	104	LSM14 +HU	26.5428	26.5068	0.0509014
O14	SYBR	LIG4	Unkn-112	112	LSM14 +HU	27.212	27.3062	0.133323
P14	SYBR	LIG4	Unkn-112	112	LSM14 +HU	27.4005	27.3062	0.133323
O15	SYBR	LIG4	Unkn-120	120	LSM14 +HU	27.3681	27.4795	0.15763
P15	SYBR	LIG4	Unkn-120	120	LSM14 +HU	27.591	27.4795	0.15763
O16	SYBR	LIG4	Unkn-128	128	LSM14 +HU	28.3472	28.2765	0.100004
P16	SYBR	LIG4	Unkn-128	128	LSM14 +HU	28.2057	28.2765	0.100004
O17	SYBR	LIG4	Unkn-136	136	LSM14 +HU	28.0976	28.0897	0.0112852
P17	SYBR	LIG4	Unkn-136	136	LSM14 +HU	28.0817	28.0897	0.0112852
O18	SYBR	LIG4	Unkn-144	144	LSM14 +HU	28.3929	28.4058	0.0183446
P18	SYBR	LIG4	Unkn-144	144	LSM14 +HU	28.4188	28.4058	0.0183446
O19	SYBR	LIG4	Unkn-152	152	LSM14 +HU	29.1749	29.2663	0.129309
P19	SYBR	LIG4	Unkn-152	152	LSM14 +HU	29.3578	29.2663	0.129309

## Sheet: Calculs
											2^(-Cq Mean)			% fraction
A01	SYBR	HPRT1	Unkn-001	1	LSM14	29.8057	30.0224	0.306453	1		9.16945e-10	LSM14 HPRT1	1	0.159254
A02	SYBR	HPRT1	Unkn-009	9	LSM14	26.7815	26.7129	0.0969938	1		9.09129e-09		2	1.57896
A03	SYBR	HPRT1	Unkn-017	17	LSM14	27.1206	27.014	0.15069	1		7.37853e-09		3	1.28149
A04	SYBR	HPRT1	Unkn-025	25	LSM14	26.4152	26.414	0.0016016	1		1.11836e-08		4	1.94234
A05	SYBR	HPRT1	Unkn-033	33	LSM14	25.034	24.9887	0.0641197	1		3.00368e-08		5	5.21674
A06	SYBR	HPRT1	Unkn-041	41	LSM14	24.288	24.2825	0.00779906	1		4.90047e-08		6	8.51105
A07	SYBR	HPRT1	Unkn-049	49	LSM14	23.2071	23.1581	0.0693212	1		1.06837e-07		7	18.5553
A08	SYBR	HPRT1	Unkn-057	57	LSM14	22.8753	22.903	0.0391473	1		1.27499e-07		8	22.1438
A09	SYBR	HPRT1	Unkn-065	65	LSM14	23.6508	23.6162	0.0489958	1		7.77711e-08		9	13.5072
A10	SYBR	HPRT1	Unkn-073	73	LSM14	24.682	24.6159	0.0933858	1		3.88928e-08		10	6.75484
A11	SYBR	HPRT1	Unkn-081	81	LSM14	25.1615	25.1389	0.0319591	1		2.70675e-08		11	4.70104
A12	SYBR	HPRT1	Unkn-089	89	LSM14	25.291	25.3924	0.143366	1		2.2705e-08		12	3.94337
A13	SYBR	HPRT1	Unkn-097	97	LSM14	25.6191	25.5425	0.108335	1		2.04611e-08		13	3.55365
A14	SYBR	HPRT1	Unkn-105	105	LSM14	26.1355	26.2059	0.099506	1		1.29194e-08		14	2.24382
A15	SYBR	HPRT1	Unkn-113	113	LSM14	26.3926	26.4818	0.126214	1		1.06704e-08		15	1.85321
A16	SYBR	HPRT1	Unkn-121	121	LSM14	26.1303	26.2052	0.105835	1		1.29258e-08		16	2.24493
A17	SYBR	HPRT1	Unkn-129	129	LSM14	26.4363	26.5166	0.113595	1		1.04161e-08		17	1.80906
											5.75777e-07			100
									1
C01	SYBR	GAPDH	Unkn-002	2	LSM14	23.3508	23.3438	0.00994288	1		9.3934e-08	LSM14 GAPDH	1	0.35813
C02	SYBR	GAPDH	Unkn-010	10	LSM14	20.2699	20.2936	0.0335222	1		7.78056e-07		2	2.96639
C03	SYBR	GAPDH	Unkn-018	18	LSM14	20.9003	20.9608	0.085502	1		4.8997e-07		3	1.86805
C04	SYBR	GAPDH	Unkn-026	26	LSM14	21.2789	21.2351	0.0619755	1		4.05133e-07		4	1.5446
C05	SYBR	GAPDH	Unkn-034	34	LSM14	20.0483	20.1468	0.139267	1		8.61411e-07		5	3.28419
C06	SYBR	GAPDH	Unkn-042	42	LSM14	20.2991	20.3926	0.132115	1		7.26486e-07		6	2.76978
C07	SYBR	GAPDH	Unkn-050	50	LSM14	19.2014	19.3495	0.209472	1		1.49701e-06		7	5.70747
C08	SYBR	GAPDH	Unkn-058	58	LSM14	19.369	19.475	0.149861	1		1.37231e-06		8	5.23204
C09	SYBR	GAPDH	Unkn-066	66	LSM14	19.0149	19.0954	0.113804	1		1.7853e-06		9	6.80657
C10	SYBR	GAPDH	Unkn-074	74	LSM14	18.058	18.0864	0.0401795	1		3.59302e-06		10	13.6986
C11	SYBR	GAPDH	Unkn-082	82	LSM14	17.1926	17.2574	0.0915724	1		6.3829e-06		11	24.3353
C12	SYBR	GAPDH	Unkn-090	90	LSM14	18.1857	18.2632	0.109626	1		3.17854e-06		12	12.1184
C13	SYBR	GAPDH	Unkn-098	98	LSM14	19.2378	19.1913	0.0658445	1		1.67054e-06		13	6.36905
C14	SYBR	GAPDH	Unkn-106	106	LSM14	19.9375	20.0368	0.140509	1		9.29638e-07		14	3.54431
C15	SYBR	GAPDH	Unkn-114	114	LSM14	20.0717	20.1426	0.100235	1		8.63909e-07		15	3.29372
C16	SYBR	GAPDH	Unkn-122	122	LSM14	20.3269	20.4271	0.141591	1		7.09317e-07		16	2.70432
C17	SYBR	GAPDH	Unkn-130	130	LSM14	19.8965	20.0972	0.283828	1		8.91534e-07		17	3.39904
											2.6229e-05			100
									1
E01	SYBR	RteL1	Unkn-003	3	LSM14	33.0535	33.1523	0.139808	1		1.04751e-10	LSM14 RteL1	1	0.127701
E02	SYBR	RteL1	Unkn-011	11	LSM14	31.1965	31.275	0.111112	1		3.84834e-10		2	0.469147
E03	SYBR	RteL1	Unkn-019	19	LSM14	30.0667	29.9969	0.098715	1		9.3332e-10		3	1.1378
E04	SYBR	RteL1	Unkn-027	27	LSM14	29.1729	29.2366	0.090071	1		1.58093e-09		4	1.92729
E05	SYBR	RteL1	Unkn-035	35	LSM14	27.5689	27.7375	0.238374	1		4.46878e-09		5	5.44784
E06	SYBR	RteL1	Unkn-043	43	LSM14	27.8834	27.9084	0.0353767	1		3.96944e-09		6	4.8391
E07	SYBR	RteL1	Unkn-051	51	LSM14	27.1505	27.2159	0.0925278	1		6.41484e-09		7	7.82026
E08	SYBR	RteL1	Unkn-059	59	LSM14	27.4059	27.5122	0.150428	1		5.22389e-09		8	6.36839
E09	SYBR	RteL1	Unkn-067	67	LSM14	27.7634	27.823	0.0842897	1		4.21152e-09		9	5.13422
E10	SYBR	RteL1	Unkn-075	75	LSM14	26.7288	26.8817	0.216178	1		8.08725e-09		10	9.85908
E11	SYBR	RteL1	Unkn-083	83	LSM14	26.5662	26.2688	0.420547	1		1.23682e-08		11	15.078
E12	SYBR	RteL1	Unkn-091	91	LSM14	26.1983	26.0629	0.191409	1		1.4265e-08		12	17.3903
E13	SYBR	RteL1	Unkn-099	99	LSM14	26.8876	26.86	0.0390467	1		8.20969e-09		13	10.0083
E14	SYBR	RteL1	Unkn-107	107	LSM14	28.0166	28.1174	0.142579	1		3.4342e-09		14	4.1866
E15	SYBR	RteL1	Unkn-115	115	LSM14	28.2211	28.3635	0.201345	1		2.89566e-09		15	3.53006
E16	SYBR	RteL1	Unkn-123	123	LSM14	28.5904	28.7045	0.161322	1		2.28608e-09		16	2.78694
E17	SYBR	RteL1	Unkn-131	131	LSM14	28.1104	28.2238	0.160353			3.19006e-09		17	3.88897
											8.20285e-08			100
G01	SYBR	LIG4	Unkn-004	4	LSM14	32.1409	32.185	0.0623603	1		2.04808e-10	LSM14 LIG4	1	0.357672
G02	SYBR	LIG4	Unkn-012	12	LSM14	30.6102	30.7509	0.198925	1		5.53435e-10		2	0.966507
G03	SYBR	LIG4	Unkn-020	20	LSM14	29.8313	29.4917	0.480299	1		1.32468e-09		3	2.3134
G04	SYBR	LIG4	Unkn-028	28	LSM14	29.2568	29.2186	0.0540349	1		1.6008e-09		4	2.7956
G05	SYBR	LIG4	Unkn-036	36	LSM14	28.6817	28.8291	0.208462	1		2.09689e-09		5	3.66197
G06	SYBR	LIG4	Unkn-044	44	LSM14	28.6433	28.7063	0.0890343	1		2.28318e-09		6	3.9873
G07	SYBR	LIG4	Unkn-052	52	LSM14	28.0482	28.0435	0.00671141	1		3.61464e-09		7	6.31253
G08	SYBR	LIG4	Unkn-060	60	LSM14	28.411	28.381	0.0424418	1		2.86075e-09		8	4.99596
G09	SYBR	LIG4	Unkn-068	68	LSM14	28.9306	28.9281	0.00341686	1		1.95777e-09		9	3.419
G10	SYBR	LIG4	Unkn-076	76	LSM14	28.1922	28.1745	0.0250953	1		3.30096e-09		10	5.76472
G11	SYBR	LIG4	Unkn-084	84	LSM14	26.9115	27.1165	0.290021	1		6.87245e-09		11	12.0019
G12	SYBR	LIG4	Unkn-092	92	LSM14	26.6465	26.7963	0.211923	1		8.58038e-09		12	14.9846
G13	SYBR	LIG4	Unkn-100	100	LSM14	26.3851	26.473	0.124315	1		1.0736e-08		13	18.7491
G14	SYBR	LIG4	Unkn-108	108	LSM14	27.4321	27.9515	0.734447	1		3.85274e-09		14	6.72835
G15	SYBR	LIG4	Unkn-116	116	LSM14	28.1937	28.2582	0.0911313	1		3.11491e-09		15	5.43981
G16	SYBR	LIG4	Unkn-124	124	LSM14	28.7165	29.0505	0.472438			1.79854e-09		16	3.14093
H17	SYBR	LIG4	Unkn-132	132	LSM14	28.6283	28.5706	0.0816433	1		2.50846e-09		17	4.38071
											5.72614e-08			100
I01	SYBR	HPRT1	Unkn-005	5	LSM14 +HU	26.0539	26.0689	0.0212447	1		1.42063e-08	LSM14 + HU HPRT1	1	2.50062
I02	SYBR	HPRT1	Unkn-013	13	LSM14 +HU	26.5214	26.6113	0.127139	1		9.75423e-09		2	1.71696
I03	SYBR	HPRT1	Unkn-021	21	LSM14 +HU	26.4281	26.4034	0.0350292	1		1.12667e-08		3	1.9832
I04	SYBR	HPRT1	Unkn-029	29	LSM14 +HU	26.005	26.0543	0.0696231	1		1.4351e-08		4	2.5261
I05	SYBR	HPRT1	Unkn-037	37	LSM14 +HU	25.6483	25.6185	0.0421798	1		1.94119e-08		5	3.41694
I06	SYBR	HPRT1	Unkn-045	45	LSM14 +HU	24.114	24.2204	0.150481	1		5.11602e-08		6	9.00535
I07	SYBR	HPRT1	Unkn-053	53	LSM14 +HU	23.3616	23.3688	0.010156	1		9.23194e-08		7	16.2503
I08	SYBR	HPRT1	Unkn-061	61	LSM14 +HU	23.152	23.177	0.0353762	1		1.05442e-07		8	18.5602
I09	SYBR	HPRT1	Unkn-069	69	LSM14 +HU	23.2549	23.3158	0.0860553	1		9.57748e-08		9	16.8585
I10	SYBR	HPRT1	Unkn-077	77	LSM14 +HU	24.5296	24.5975	0.0959303	1		3.93933e-08		10	6.9341
I11	SYBR	HPRT1	Unkn-085	85	LSM14 +HU	25.193	25.2103	0.0244703	1		2.5759e-08		11	4.53416
I12	SYBR	HPRT1	Unkn-093	93	LSM14 +HU	25.4039	25.4345	0.0433641	1		2.20519e-08		12	3.88164
I13	SYBR	HPRT1	Unkn-101	101	LSM14 +HU	25.5928	25.6512	0.0827065	1		1.89762e-08		13	3.34024
I14	SYBR	HPRT1	Unkn-109	109	LSM14 +HU	26.0523	26.1037	0.0727442	1		1.38673e-08		14	2.44096
J15	SYBR	HPRT1	Unkn-117	117	LSM14 +HU	26.3534	26.5711	0.307775			1.00302e-08		15	1.76554
J16	SYBR	HPRT1	Unkn-125	125	LSM14 +HU	26.4426	26.4906	0.0678257	1		1.06057e-08		16	1.86684
J17	SYBR	HPRT1	Unkn-133	133	LSM14 +HU	26.0988	26.1172	0.0259456	1		1.37389e-08		17	2.41836
											5.68109e-07			100
K01	SYBR	GAPDH	Unkn-006	6	LSM14 +HU	19.7404	19.8479	0.152003	1		1.05969e-06	LSM14 + HU GAPDH	1	4.73662
K02	SYBR	GAPDH	Unkn-014	14	LSM14 +HU	20.5219	20.6197	0.138359	1		6.20653e-07		2	2.77421
K03	SYBR	GAPDH	Unkn-022	22	LSM14 +HU	21.4024	21.4551	0.0745484	1		3.47827e-07		3	1.55473
K04	SYBR	GAPDH	Unkn-030	30	LSM14 +HU	20.7775	20.8574	0.112978	1		5.26375e-07		4	2.35281
K05	SYBR	GAPDH	Unkn-038	38	LSM14 +HU	21.1569	21.2115	0.07708	1		4.11829e-07		5	1.8408
K06	SYBR	GAPDH	Unkn-046	46	LSM14 +HU	19.9153	19.9603	0.0635969	1		9.80311e-07		6	4.38182
K07	SYBR	GAPDH	Unkn-054	54	LSM14 +HU	19.5977	19.6502	0.0742754	1		1.21535e-06		7	5.4324
K08	SYBR	GAPDH	Unkn-062	62	LSM14 +HU	19.5329	19.5662	0.047122	1		1.2882e-06		8	5.75801
K09	SYBR	GAPDH	Unkn-070	70	LSM14 +HU	18.7184	18.8522	0.189241	1		2.11305e-06		9	9.44496
K10	SYBR	GAPDH	Unkn-078	78	LSM14 +HU	18.5958	18.6175	0.0307099	1		2.48644e-06		10	11.114
K11	SYBR	GAPDH	Unkn-086	86	LSM14 +HU	18.0442	18.1094	0.0922361	1		3.53615e-06		11	15.806
K12	SYBR	GAPDH	Unkn-094	94	LSM14 +HU	18.3968	18.4839	0.123187	1		2.72761e-06		12	12.1919
L13	SYBR	GAPDH	Unkn-102	102	LSM14 +HU	19.5208	19.4616	0.0837435			1.38509e-06		13	6.19113
L14	SYBR	GAPDH	Unkn-110	110	LSM14 +HU	19.8751	19.8401	0.0493962	1		1.06542e-06		14	4.76226
L15	SYBR	GAPDH	Unkn-118	118	LSM14 +HU	20.4058	20.3324	0.103808	1		7.5744e-07		15	3.38563
L16	SYBR	GAPDH	Unkn-126	126	LSM14 +HU	20.1825	20.1656	0.0238792	1		8.50259e-07		16	3.80051
L17	SYBR	GAPDH	Unkn-134	134	LSM14 +HU	19.9389	19.9308	0.0114689	1		1.00053e-06		17	4.47221
											2.23722e-05			100
M01	SYBR	RteL1	Unkn-007	7	LSM14 +HU	30.8849	31.0286	0.203271	1		4.56519e-10	LSM14 + HU RteL1	1	0.659136
M02	SYBR	RteL1	Unkn-015	15	LSM14 +HU	30.8351	30.9972	0.229239	1		4.66568e-10		2	0.673645
M03	SYBR	RteL1	Unkn-023	23	LSM14 +HU	30.2176	30.2721	0.0771357	1		7.71226e-10		3	1.11352
M04	SYBR	RteL1	Unkn-031	31	LSM14 +HU	29.2565	29.2221	0.048598	1		1.59684e-09		4	2.30557
M05	SYBR	RteL1	Unkn-039	39	LSM14 +HU	29.1111	29.0096	0.143525	1		1.85029e-09		5	2.67151
M06	SYBR	RteL1	Unkn-047	47	LSM14 +HU	27.7368	27.7157	0.0297422	1		4.53667e-09		6	6.55018
M07	SYBR	RteL1	Unkn-055	55	LSM14 +HU	27.5115	27.6211	0.154922	1		4.84427e-09		7	6.99431
M08	SYBR	RteL1	Unkn-063	63	LSM14 +HU	27.5496	27.6	0.0711667	1		4.91567e-09		8	7.09739
M09	SYBR	RteL1	Unkn-071	71	LSM14 +HU	27.2041	27.2126	0.0120701	1		6.42957e-09		9	9.28321
M10	SYBR	RteL1	Unkn-079	79	LSM14 +HU	27.4748	27.39	0.119941	1		5.68582e-09		10	8.20936
N11	SYBR	RteL1	Unkn-087	87	LSM14 +HU	26.9349	26.8397	0.134658	1		8.32619e-09		11	12.0216
N12	SYBR	RteL1	Unkn-095	95	LSM14 +HU	26.5914	26.7438	0.215447	1		8.89868e-09		12	12.8482
N13	SYBR	RteL1	Unkn-103	103	LSM14 +HU	27.0208	27.1171	0.136062	1		6.86996e-09		13	9.91906
N14	SYBR	RteL1	Unkn-111	111	LSM14 +HU	27.5398	27.6912	0.214155	1		4.61445e-09		14	6.66247
N15	SYBR	RteL1	Unkn-119	119	LSM14 +HU	28.2447	28.2439	0.00106687	1		3.14581e-09		15	4.54201
N16	SYBR	RteL1	Unkn-127	127	LSM14 +HU	28.3684	28.3755	0.00998118	1		2.87169e-09		16	4.14624
N17	SYBR	RteL1	Unkn-135	135	LSM14 +HU	28.1367	28.322	0.262153	1		2.98001e-09		17	4.30263
											6.92602e-08			100
O01	SYBR	LIG4	Unkn-008	8	LSM14 +HU	29.7375	29.8501	0.159253	1		1.03328e-09	LSM14 + HU LIG4	1	1.6696
O02	SYBR	LIG4	Unkn-016	16	LSM14 +HU	29.6518	29.5889	0.0890752	1		1.23841e-09		2	2.00105
O03	SYBR	LIG4	Unkn-024	24	LSM14 +HU	28.7602	29.0028	0.342973	1		1.85908e-09		3	3.00395
O04	SYBR	LIG4	Unkn-032	32	LSM14 +HU	28.7315	29.0129	0.397896	1		1.84613e-09		4	2.98301
O05	SYBR	LIG4	Unkn-040	40	LSM14 +HU	29.6401	29.984	0.486302	1		9.41735e-10		5	1.52168
O06	SYBR	LIG4	Unkn-048	48	LSM14 +HU	28.7903	28.6072	0.258928	1		2.44549e-09		6	3.95148
O07	SYBR	LIG4	Unkn-056	56	LSM14 +HU	28.237	28.189	0.06797	1		3.26797e-09		7	5.28045
O08	SYBR	LIG4	Unkn-064	64	LSM14 +HU	28.7205	28.4753	0.346892	1		2.67974e-09		8	4.32999
O09	SYBR	LIG4	Unkn-072	72	LSM14 +HU	28.1672	28.0787	0.125265	1		3.52759e-09		9	5.69996
O10	SYBR	LIG4	Unkn-080	80	LSM14 +HU	28.348	28.3488	0.00110734	1		2.92517e-09		10	4.72656
O11	SYBR	LIG4	Unkn-088	88	LSM14 +HU	27.8815	27.8563	0.0355258	1		4.11535e-09		11	6.64968
O12	SYBR	LIG4	Unkn-096	96	LSM14 +HU	26.8253	26.9761	0.213226	1		7.57494e-09		12	12.2398
O13	SYBR	LIG4	Unkn-104	104	LSM14 +HU	26.4708	26.5068	0.0509014	1		1.04873e-08		13	16.9456
O14	SYBR	LIG4	Unkn-112	112	LSM14 +HU	27.212	27.3062	0.133323	1		6.0256e-09		14	9.73631
O15	SYBR	LIG4	Unkn-120	120	LSM14 +HU	27.3681	27.4795	0.15763	1		5.34364e-09		15	8.63439
O16	SYBR	LIG4	Unkn-128	128	LSM14 +HU	28.3472	28.2765	0.100004	1		3.07567e-09		16	4.96974
O17	SYBR	LIG4	Unkn-136	136	LSM14 +HU	28.0976	28.0897	0.0112852	1		3.50084e-09		17	5.65674
											6.18879e-08			100
