# Supplementary material for: Genotoxic stress triggers Scd6-dependent regulation of translation to modulate the DNA damage response
Source: EMBO Rep. 2025 Apr 24;26(10):2715–39. doi: 10.1038/s44319-025-00443-3 (PMC12116771; doi:10.1038/s44319-025-00443-3)
Supplement: Supplementary file 8 — Source data Fig. 5 [file 44319_2025_443_MOESM8_ESM.zip › Figure 5/5F/LSM14 n=3-17.xlsx]

## Sheet: Programme-qPCR-Vagner_20240719_
File Name	Programme-qPCR-Vagner_20240719_135607_796BR03027_EvaG.pcrd
Created By User	EvaG		Résultats des polysomes du 28/02/2018
Notes
ID
Run Started	07/19/2024 11:57:11 UTC
Run Ended	07/19/2024 14:00:32 UTC
Sample Vol	10
Lid Temp	105
Protocol File Name	Unknown.prcl
Plate Setup File Name	DefaultPlate.pltd
Base Serial Number	796BR03027
Optical Head Serial Number	796BR03027
CFX Maestro Version	5.3.022.1030.
Well group	All Wells
Amplification step	3
Melt step	6
Well	Fluor	Target	Content	Replicate	Sample	Cq	Cq Mean	Cq Std. Dev
A01	SYBR	HPRT1	Unkn-001	1	LSM14	27.5433	27.3479	0.276353
A02	SYBR	HPRT1	Unkn-009	9	LSM14	26.2066	26.2663	0.0843429
A03	SYBR	HPRT1	Unkn-017	17	LSM14	26.38	26.3823	0.00332106
A04	SYBR	HPRT1	Unkn-025	25	LSM14	26.2313	26.1693	0.08769
A05	SYBR	HPRT1	Unkn-033	33	LSM14	25.278	25.3338	0.0788503
A06	SYBR	HPRT1	Unkn-041	41	LSM14	24.7501	24.4363	0.443774
A07	SYBR	HPRT1	Unkn-049	49	LSM14	23.4117	23.3738	0.0536655
A08	SYBR	HPRT1	Unkn-057	57	LSM14	23.2849	23.1986	0.122062
A09	SYBR	HPRT1	Unkn-065	65	LSM14	22.9243	22.972	0.0675765
A10	SYBR	HPRT1	Unkn-073	73	LSM14	23.6654	23.8372	0.242961
A11	SYBR	HPRT1	Unkn-081	81	LSM14	24.6267	24.697	0.0994672
A12	SYBR	HPRT1	Unkn-089	89	LSM14	25.1886	25.2193	0.04341
A13	SYBR	HPRT1	Unkn-097	97	LSM14	25.41	25.4076	0.00351204
A14	SYBR	HPRT1	Unkn-105	105	LSM14	25.6136	25.6906	0.108939
A15	SYBR	HPRT1	Unkn-113	113	LSM14	25.871	26.0773	0.291857
A16	SYBR	HPRT1	Unkn-121	121	LSM14	26.2326	26.2422	0.0134959
A17	SYBR	HPRT1	Unkn-129	129	LSM14	26.1003	26.0914	0.0124971
A18	SYBR	HPRT1	Unkn-137	137	LSM14	26.0388	26.1244	0.121087
B01	SYBR	HPRT1	Unkn-001	1	LSM14	27.1525	27.3479	0.276353
B02	SYBR	HPRT1	Unkn-009	9	LSM14	26.3259	26.2663	0.0843429
B03	SYBR	HPRT1	Unkn-017	17	LSM14	26.3847	26.3823	0.00332106
B04	SYBR	HPRT1	Unkn-025	25	LSM14	26.1073	26.1693	0.08769
B05	SYBR	HPRT1	Unkn-033	33	LSM14	25.3895	25.3338	0.0788503
B06	SYBR	HPRT1	Unkn-041	41	LSM14	24.1225	24.4363	0.443774
B07	SYBR	HPRT1	Unkn-049	49	LSM14	23.3359	23.3738	0.0536655
B08	SYBR	HPRT1	Unkn-057	57	LSM14	23.1123	23.1986	0.122062
B09	SYBR	HPRT1	Unkn-065	65	LSM14	23.0198	22.972	0.0675765
B10	SYBR	HPRT1	Unkn-073	73	LSM14	24.009	23.8372	0.242961
B11	SYBR	HPRT1	Unkn-081	81	LSM14	24.7674	24.697	0.0994672
B12	SYBR	HPRT1	Unkn-089	89	LSM14	25.25	25.2193	0.04341
B13	SYBR	HPRT1	Unkn-097	97	LSM14	25.4051	25.4076	0.00351204
B14	SYBR	HPRT1	Unkn-105	105	LSM14	25.7676	25.6906	0.108939
B15	SYBR	HPRT1	Unkn-113	113	LSM14	26.2837	26.0773	0.291857
B16	SYBR	HPRT1	Unkn-121	121	LSM14	26.2517	26.2422	0.0134959
B17	SYBR	HPRT1	Unkn-129	129	LSM14	26.0826	26.0914	0.0124971
B18	SYBR	HPRT1	Unkn-137	137	LSM14	26.21	26.1244	0.121087
C01	SYBR	GAPDH	Unkn-002	2	LSM14	21.03	21.109	0.111738
C02	SYBR	GAPDH	Unkn-010	10	LSM14	20.3933	20.4762	0.11726
C03	SYBR	GAPDH	Unkn-018	18	LSM14	21.0988	21.15	0.0722775
C04	SYBR	GAPDH	Unkn-026	26	LSM14	21.5216	21.486	0.0503878
C05	SYBR	GAPDH	Unkn-034	34	LSM14	20.825	20.9123	0.123474
C06	SYBR	GAPDH	Unkn-042	42	LSM14	20.2117	20.4085	0.278419
C07	SYBR	GAPDH	Unkn-050	50	LSM14	19.3881	19.5166	0.181818
C08	SYBR	GAPDH	Unkn-058	58	LSM14	19.2515	19.3458	0.133262
C09	SYBR	GAPDH	Unkn-066	66	LSM14	18.584	18.6996	0.163529
C10	SYBR	GAPDH	Unkn-074	74	LSM14	18.3725	18.3235	0.0692512
C11	SYBR	GAPDH	Unkn-082	82	LSM14	18.1256	18.0921	0.0473664
C12	SYBR	GAPDH	Unkn-090	90	LSM14	18.2134	18.2026	0.0153321
C13	SYBR	GAPDH	Unkn-098	98	LSM14	19.3816	19.3319	0.0702367
C14	SYBR	GAPDH	Unkn-106	106	LSM14	19.2286	19.3969	0.237984
C15	SYBR	GAPDH	Unkn-114	114	LSM14	20.1024	20.18	0.10979
C16	SYBR	GAPDH	Unkn-122	122	LSM14	20.0292	20.0473	0.0257115
C17	SYBR	GAPDH	Unkn-130	130	LSM14	20.1598	20.3219	0.229156
C18	SYBR	GAPDH	Unkn-138	138	LSM14	20.0904	20.0512	0.055496
D01	SYBR	GAPDH	Unkn-002	2	LSM14	21.188	21.109	0.111738
D02	SYBR	GAPDH	Unkn-010	10	LSM14	20.5591	20.4762	0.11726
D03	SYBR	GAPDH	Unkn-018	18	LSM14	21.2011	21.15	0.0722775
D04	SYBR	GAPDH	Unkn-026	26	LSM14	21.4503	21.486	0.0503878
D05	SYBR	GAPDH	Unkn-034	34	LSM14	20.9996	20.9123	0.123474
D06	SYBR	GAPDH	Unkn-042	42	LSM14	20.6054	20.4085	0.278419
D07	SYBR	GAPDH	Unkn-050	50	LSM14	19.6452	19.5166	0.181818
D08	SYBR	GAPDH	Unkn-058	58	LSM14	19.44	19.3458	0.133262
D09	SYBR	GAPDH	Unkn-066	66	LSM14	18.8152	18.6996	0.163529
D10	SYBR	GAPDH	Unkn-074	74	LSM14	18.2745	18.3235	0.0692512
D11	SYBR	GAPDH	Unkn-082	82	LSM14	18.0586	18.0921	0.0473664
D12	SYBR	GAPDH	Unkn-090	90	LSM14	18.1917	18.2026	0.0153321
D13	SYBR	GAPDH	Unkn-098	98	LSM14	19.2822	19.3319	0.0702367
D14	SYBR	GAPDH	Unkn-106	106	LSM14	19.5652	19.3969	0.237984
D15	SYBR	GAPDH	Unkn-114	114	LSM14	20.2576	20.18	0.10979
D16	SYBR	GAPDH	Unkn-122	122	LSM14	20.0655	20.0473	0.0257115
D17	SYBR	GAPDH	Unkn-130	130	LSM14	20.4839	20.3219	0.229156
D18	SYBR	GAPDH	Unkn-138	138	LSM14	20.012	20.0512	0.055496
E01	SYBR	RteL1	Unkn-003	3	LSM14	31.1632	31.6672	0.712837
E02	SYBR	RteL1	Unkn-011	11	LSM14	31.6473	31.4682	0.253368
E03	SYBR	RteL1	Unkn-019	19	LSM14	30.9583	30.6813	0.391707
E04	SYBR	RteL1	Unkn-027	27	LSM14	29.7216	29.9	0.25224
E05	SYBR	RteL1	Unkn-035	35	LSM14	28.5554	28.7008	0.205545
E06	SYBR	RteL1	Unkn-043	43	LSM14	27.717	27.9159	0.281252
E07	SYBR	RteL1	Unkn-051	51	LSM14	27.4823	27.4572	0.0355272
E08	SYBR	RteL1	Unkn-059	59	LSM14	27.2741	27.4221	0.209203
E09	SYBR	RteL1	Unkn-067	67	LSM14	27.0101	26.9668	0.0612587
E10	SYBR	RteL1	Unkn-075	75	LSM14	26.722	26.8137	0.129637
E11	SYBR	RteL1	Unkn-083	83	LSM14	26.6433	26.6861	0.0606345
E12	SYBR	RteL1	Unkn-091	91	LSM14	26.5563	26.5207	0.05031
E13	SYBR	RteL1	Unkn-099	99	LSM14	27.2547	27.2625	0.0109775
E14	SYBR	RteL1	Unkn-107	107	LSM14	27.4477	27.6075	0.226043
E15	SYBR	RteL1	Unkn-115	115	LSM14	28.5376	28.577	0.0556651
E16	SYBR	RteL1	Unkn-123	123	LSM14	28.2517	28.1818	0.0988741
E17	SYBR	RteL1	Unkn-131	131	LSM14	28.7908	28.7299	0.0860387
E18	SYBR	RteL1	Unkn-139	139	LSM14	28.447	28.315	0.186688
F01	SYBR	RteL1	Unkn-003	3	LSM14	32.1713	31.6672	0.712837
F02	SYBR	RteL1	Unkn-011	11	LSM14	31.289	31.4682	0.253368
F03	SYBR	RteL1	Unkn-019	19	LSM14	30.4043	30.6813	0.391707
F04	SYBR	RteL1	Unkn-027	27	LSM14	30.0784	29.9	0.25224
F05	SYBR	RteL1	Unkn-035	35	LSM14	28.8461	28.7008	0.205545
F06	SYBR	RteL1	Unkn-043	43	LSM14	28.1148	27.9159	0.281252
F07	SYBR	RteL1	Unkn-051	51	LSM14	27.4321	27.4572	0.0355272
F08	SYBR	RteL1	Unkn-059	59	LSM14	27.57	27.4221	0.209203
F09	SYBR	RteL1	Unkn-067	67	LSM14	26.9235	26.9668	0.0612587
F10	SYBR	RteL1	Unkn-075	75	LSM14	26.9054	26.8137	0.129637
F11	SYBR	RteL1	Unkn-083	83	LSM14	26.729	26.6861	0.0606345
F12	SYBR	RteL1	Unkn-091	91	LSM14	26.4851	26.5207	0.05031
F13	SYBR	RteL1	Unkn-099	99	LSM14	27.2702	27.2625	0.0109775
F14	SYBR	RteL1	Unkn-107	107	LSM14	27.7673	27.6075	0.226043
F15	SYBR	RteL1	Unkn-115	115	LSM14	28.6163	28.577	0.0556651
F16	SYBR	RteL1	Unkn-123	123	LSM14	28.1119	28.1818	0.0988741
F17	SYBR	RteL1	Unkn-131	131	LSM14	28.6691	28.7299	0.0860387
F18	SYBR	RteL1	Unkn-139	139	LSM14	28.183	28.315	0.186688
G01	SYBR	LIG4	Unkn-004	4	LSM14	30.5273	30.2477	0.395345
G02	SYBR	LIG4	Unkn-012	12	LSM14	30.3026	30.475	0.243727
G03	SYBR	LIG4	Unkn-020	20	LSM14	29.1572	29.2141	0.0805195
G04	SYBR	LIG4	Unkn-028	28	LSM14	28.5013	28.5294	0.0396793
G05	SYBR	LIG4	Unkn-036	36	LSM14	28.5199	28.4167	0.145971
G06	SYBR	LIG4	Unkn-044	44	LSM14	28.2302	28.2113	0.0267859
G07	SYBR	LIG4	Unkn-052	52	LSM14	27.8398	27.7534	0.122162
G08	SYBR	LIG4	Unkn-060	60	LSM14	27.9164	27.8273	0.126028
G09	SYBR	LIG4	Unkn-068	68	LSM14	27.2453	27.3926	0.208353
G10	SYBR	LIG4	Unkn-076	76	LSM14	27.2474	27.3594	0.158488
G11	SYBR	LIG4	Unkn-084	84	LSM14	26.9986	27.0998	0.143073
G12	SYBR	LIG4	Unkn-092	92	LSM14	26.7333	26.795	0.0872526
G13	SYBR	LIG4	Unkn-100	100	LSM14	26.2127	26.2427	0.0424022
G14	SYBR	LIG4	Unkn-108	108	LSM14	27.1873	26.7968	0.552166
G15	SYBR	LIG4	Unkn-116	116	LSM14	28.0025	27.9749	0.0390912
G16	SYBR	LIG4	Unkn-124	124	LSM14	27.7673	27.9592	0.271331
G17	SYBR	LIG4	Unkn-132	132	LSM14	28.28	28.2395	0.0572125
G18	SYBR	LIG4	Unkn-140	140	LSM14	27.4579	27.3921	0.0930653
H01	SYBR	LIG4	Unkn-004	4	LSM14	29.9682	30.2477	0.395345
H02	SYBR	LIG4	Unkn-012	12	LSM14	30.6473	30.475	0.243727
H03	SYBR	LIG4	Unkn-020	20	LSM14	29.2711	29.2141	0.0805195
H04	SYBR	LIG4	Unkn-028	28	LSM14	28.5574	28.5294	0.0396793
H05	SYBR	LIG4	Unkn-036	36	LSM14	28.3135	28.4167	0.145971
H06	SYBR	LIG4	Unkn-044	44	LSM14	28.1923	28.2113	0.0267859
H07	SYBR	LIG4	Unkn-052	52	LSM14	27.667	27.7534	0.122162
H08	SYBR	LIG4	Unkn-060	60	LSM14	27.7382	27.8273	0.126028
H09	SYBR	LIG4	Unkn-068	68	LSM14	27.54	27.3926	0.208353
H10	SYBR	LIG4	Unkn-076	76	LSM14	27.4715	27.3594	0.158488
H11	SYBR	LIG4	Unkn-084	84	LSM14	27.201	27.0998	0.143073
H12	SYBR	LIG4	Unkn-092	92	LSM14	26.8567	26.795	0.0872526
H13	SYBR	LIG4	Unkn-100	100	LSM14	26.2727	26.2427	0.0424022
H14	SYBR	LIG4	Unkn-108	108	LSM14	26.4064	26.7968	0.552166
H15	SYBR	LIG4	Unkn-116	116	LSM14	27.9472	27.9749	0.0390912
H16	SYBR	LIG4	Unkn-124	124	LSM14	28.1511	27.9592	0.271331
H17	SYBR	LIG4	Unkn-132	132	LSM14	28.1991	28.2395	0.0572125
H18	SYBR	LIG4	Unkn-140	140	LSM14	27.3263	27.3921	0.0930653
I01	SYBR	HPRT1	Unkn-005	5	LSM14 + HU	26.8836	26.9918	0.153122
I02	SYBR	HPRT1	Unkn-013	13	LSM14 + HU	26.187	26.2653	0.110784
I03	SYBR	HPRT1	Unkn-021	21	LSM14 + HU	26.4724	26.5428	0.0995187
I04	SYBR	HPRT1	Unkn-029	29	LSM14 + HU	25.8803	25.9566	0.107887
I05	SYBR	HPRT1	Unkn-037	37	LSM14 + HU	25.4634	25.3293	0.189726
I06	SYBR	HPRT1	Unkn-045	45	LSM14 + HU	24.4056	24.4392	0.0474333
I07	SYBR	HPRT1	Unkn-053	53	LSM14 + HU	23.5585	23.6167	0.0822288
I08	SYBR	HPRT1	Unkn-061	61	LSM14 + HU	23.1376	23.1895	0.0733767
I09	SYBR	HPRT1	Unkn-069	69	LSM14 + HU	23.1106	23.1531	0.0600939
I10	SYBR	HPRT1	Unkn-077	77	LSM14 + HU	24.002	24.0681	0.0934672
I11	SYBR	HPRT1	Unkn-085	85	LSM14 + HU	24.3446	24.3095	0.0495798
I12	SYBR	HPRT1	Unkn-093	93	LSM14 + HU	25.0291	25.0631	0.0481199
I13	SYBR	HPRT1	Unkn-101	101	LSM14 + HU	25.629	25.6008	0.039849
I14	SYBR	HPRT1	Unkn-109	109	LSM14 + HU	25.5462	25.5599	0.0193234
I15	SYBR	HPRT1	Unkn-117	117	LSM14 + HU	26.0012	25.8819	0.168691
I16	SYBR	HPRT1	Unkn-125	125	LSM14 + HU	26.0428	26.0213	0.0303476
I17	SYBR	HPRT1	Unkn-133	133	LSM14 + HU	26.0488	26.1169	0.0963991
I18	SYBR	HPRT1	Unkn-141	141	LSM14 + HU	25.8325	25.8259	0.00944911
J01	SYBR	HPRT1	Unkn-005	5	LSM14 + HU	27.1001	26.9918	0.153122
J02	SYBR	HPRT1	Unkn-013	13	LSM14 + HU	26.3437	26.2653	0.110784
J03	SYBR	HPRT1	Unkn-021	21	LSM14 + HU	26.6131	26.5428	0.0995187
J04	SYBR	HPRT1	Unkn-029	29	LSM14 + HU	26.0329	25.9566	0.107887
J05	SYBR	HPRT1	Unkn-037	37	LSM14 + HU	25.1951	25.3293	0.189726
J06	SYBR	HPRT1	Unkn-045	45	LSM14 + HU	24.4727	24.4392	0.0474333
J07	SYBR	HPRT1	Unkn-053	53	LSM14 + HU	23.6748	23.6167	0.0822288
J08	SYBR	HPRT1	Unkn-061	61	LSM14 + HU	23.2413	23.1895	0.0733767
J09	SYBR	HPRT1	Unkn-069	69	LSM14 + HU	23.1956	23.1531	0.0600939
J10	SYBR	HPRT1	Unkn-077	77	LSM14 + HU	24.1342	24.0681	0.0934672
J11	SYBR	HPRT1	Unkn-085	85	LSM14 + HU	24.2745	24.3095	0.0495798
J12	SYBR	HPRT1	Unkn-093	93	LSM14 + HU	25.0971	25.0631	0.0481199
J13	SYBR	HPRT1	Unkn-101	101	LSM14 + HU	25.5726	25.6008	0.039849
J14	SYBR	HPRT1	Unkn-109	109	LSM14 + HU	25.5735	25.5599	0.0193234
J15	SYBR	HPRT1	Unkn-117	117	LSM14 + HU	25.7626	25.8819	0.168691
J16	SYBR	HPRT1	Unkn-125	125	LSM14 + HU	25.9998	26.0213	0.0303476
J17	SYBR	HPRT1	Unkn-133	133	LSM14 + HU	26.1851	26.1169	0.0963991
J18	SYBR	HPRT1	Unkn-141	141	LSM14 + HU	25.8192	25.8259	0.00944911
K01	SYBR	GAPDH	Unkn-006	6	LSM14 + HU	20.832	20.9227	0.128242
K02	SYBR	GAPDH	Unkn-014	14	LSM14 + HU	20.4597	20.4354	0.034354
K03	SYBR	GAPDH	Unkn-022	22	LSM14 + HU	20.7731	20.7548	0.0258207
K04	SYBR	GAPDH	Unkn-030	30	LSM14 + HU	20.6441	20.5693	0.105676
K05	SYBR	GAPDH	Unkn-038	38	LSM14 + HU	20.5482	20.5432	0.00716316
K06	SYBR	GAPDH	Unkn-046	46	LSM14 + HU	19.6598	19.7705	0.156535
K07	SYBR	GAPDH	Unkn-054	54	LSM14 + HU	19.5185	19.5528	0.0484454
K08	SYBR	GAPDH	Unkn-062	62	LSM14 + HU	19.3729	19.396	0.0325925
K09	SYBR	GAPDH	Unkn-070	70	LSM14 + HU	19.2101	19.2947	0.119627
K10	SYBR	GAPDH	Unkn-078	78	LSM14 + HU	18.4907	18.3966	0.133033
K11	SYBR	GAPDH	Unkn-086	86	LSM14 + HU	18.0704	18.0936	0.0328757
K12	SYBR	GAPDH	Unkn-094	94	LSM14 + HU	17.7495	17.8092	0.0843551
K13	SYBR	GAPDH	Unkn-102	102	LSM14 + HU	18.7326	18.7779	0.0640774
K14	SYBR	GAPDH	Unkn-110	110	LSM14 + HU	19.4274	19.4035	0.0338989
K15	SYBR	GAPDH	Unkn-118	118	LSM14 + HU	19.4453	19.5784	0.188242
K16	SYBR	GAPDH	Unkn-126	126	LSM14 + HU	19.6832	19.6442	0.0552012
K17	SYBR	GAPDH	Unkn-134	134	LSM14 + HU	19.7131	19.8751	0.229129
K18	SYBR	GAPDH	Unkn-142	142	LSM14 + HU	19.6873	19.7332	0.0648636
L01	SYBR	GAPDH	Unkn-006	6	LSM14 + HU	21.0134	20.9227	0.128242
L02	SYBR	GAPDH	Unkn-014	14	LSM14 + HU	20.4111	20.4354	0.034354
L03	SYBR	GAPDH	Unkn-022	22	LSM14 + HU	20.7366	20.7548	0.0258207
L04	SYBR	GAPDH	Unkn-030	30	LSM14 + HU	20.4946	20.5693	0.105676
L05	SYBR	GAPDH	Unkn-038	38	LSM14 + HU	20.5381	20.5432	0.00716316
L06	SYBR	GAPDH	Unkn-046	46	LSM14 + HU	19.8812	19.7705	0.156535
L07	SYBR	GAPDH	Unkn-054	54	LSM14 + HU	19.587	19.5528	0.0484454
L08	SYBR	GAPDH	Unkn-062	62	LSM14 + HU	19.419	19.396	0.0325925
L09	SYBR	GAPDH	Unkn-070	70	LSM14 + HU	19.3793	19.2947	0.119627
L10	SYBR	GAPDH	Unkn-078	78	LSM14 + HU	18.3026	18.3966	0.133033
L11	SYBR	GAPDH	Unkn-086	86	LSM14 + HU	18.1169	18.0936	0.0328757
L12	SYBR	GAPDH	Unkn-094	94	LSM14 + HU	17.8688	17.8092	0.0843551
L13	SYBR	GAPDH	Unkn-102	102	LSM14 + HU	18.8232	18.7779	0.0640774
L14	SYBR	GAPDH	Unkn-110	110	LSM14 + HU	19.3795	19.4035	0.0338989
L15	SYBR	GAPDH	Unkn-118	118	LSM14 + HU	19.7115	19.5784	0.188242
L16	SYBR	GAPDH	Unkn-126	126	LSM14 + HU	19.6052	19.6442	0.0552012
L17	SYBR	GAPDH	Unkn-134	134	LSM14 + HU	20.0372	19.8751	0.229129
L18	SYBR	GAPDH	Unkn-142	142	LSM14 + HU	19.779	19.7332	0.0648636
M01	SYBR	RteL1	Unkn-007	7	LSM14 + HU	30.687	30.9243	0.335532
M02	SYBR	RteL1	Unkn-015	15	LSM14 + HU	31.2773	31.6967	0.593062
M03	SYBR	RteL1	Unkn-023	23	LSM14 + HU	30.296	30.6432	0.490931
M04	SYBR	RteL1	Unkn-031	31	LSM14 + HU	30.058	29.9797	0.110792
M05	SYBR	RteL1	Unkn-039	39	LSM14 + HU	28.6018	28.627	0.0356379
M06	SYBR	RteL1	Unkn-047	47	LSM14 + HU	27.4972	27.4042	0.131546
M07	SYBR	RteL1	Unkn-055	55	LSM14 + HU	27.657	27.4517	0.290379
M08	SYBR	RteL1	Unkn-063	63	LSM14 + HU	27.4002	27.464	0.0901755
M09	SYBR	RteL1	Unkn-071	71	LSM14 + HU	27.3213	27.4165	0.134635
M10	SYBR	RteL1	Unkn-079	79	LSM14 + HU	27.3289	27.1882	0.199016
M11	SYBR	RteL1	Unkn-087	87	LSM14 + HU	26.9213	26.8858	0.0502203
M12	SYBR	RteL1	Unkn-095	95	LSM14 + HU	26.6507	26.5897	0.0863498
M13	SYBR	RteL1	Unkn-103	103	LSM14 + HU	27.3685	27.1719	0.27808
M14	SYBR	RteL1	Unkn-111	111	LSM14 + HU	27.5851	27.4879	0.137468
M15	SYBR	RteL1	Unkn-119	119	LSM14 + HU	27.8773	27.9519	0.10551
M16	SYBR	RteL1	Unkn-127	127	LSM14 + HU	28.4843	28.3216	0.230036
M17	SYBR	RteL1	Unkn-135	135	LSM14 + HU	28.694	28.5163	0.251305
M18	SYBR	RteL1	Unkn-143	143	LSM14 + HU	28.32	28.2276	0.130735
N01	SYBR	RteL1	Unkn-007	7	LSM14 + HU	31.1615	30.9243	0.335532
N02	SYBR	RteL1	Unkn-015	15	LSM14 + HU	32.1161	31.6967	0.593062
N03	SYBR	RteL1	Unkn-023	23	LSM14 + HU	30.9903	30.6432	0.490931
N04	SYBR	RteL1	Unkn-031	31	LSM14 + HU	29.9013	29.9797	0.110792
N05	SYBR	RteL1	Unkn-039	39	LSM14 + HU	28.6522	28.627	0.0356379
N06	SYBR	RteL1	Unkn-047	47	LSM14 + HU	27.3112	27.4042	0.131546
N07	SYBR	RteL1	Unkn-055	55	LSM14 + HU	27.2464	27.4517	0.290379
N08	SYBR	RteL1	Unkn-063	63	LSM14 + HU	27.5277	27.464	0.0901755
N09	SYBR	RteL1	Unkn-071	71	LSM14 + HU	27.5117	27.4165	0.134635
N10	SYBR	RteL1	Unkn-079	79	LSM14 + HU	27.0475	27.1882	0.199016
N11	SYBR	RteL1	Unkn-087	87	LSM14 + HU	26.8503	26.8858	0.0502203
N12	SYBR	RteL1	Unkn-095	95	LSM14 + HU	26.5286	26.5897	0.0863498
N13	SYBR	RteL1	Unkn-103	103	LSM14 + HU	26.9753	27.1719	0.27808
N14	SYBR	RteL1	Unkn-111	111	LSM14 + HU	27.3907	27.4879	0.137468
N15	SYBR	RteL1	Unkn-119	119	LSM14 + HU	28.0265	27.9519	0.10551
N16	SYBR	RteL1	Unkn-127	127	LSM14 + HU	28.159	28.3216	0.230036
N17	SYBR	RteL1	Unkn-135	135	LSM14 + HU	28.3386	28.5163	0.251305
N18	SYBR	RteL1	Unkn-143	143	LSM14 + HU	28.1351	28.2276	0.130735
O01	SYBR	LIG4	Unkn-008	8	LSM14 + HU	30.1618	30.1964	0.0489999
O02	SYBR	LIG4	Unkn-016	16	LSM14 + HU	30.6459	30.6784	0.045861
O03	SYBR	LIG4	Unkn-024	24	LSM14 + HU	29.1011	29.3726	0.384058
O04	SYBR	LIG4	Unkn-032	32	LSM14 + HU	28.1579	28.2007	0.0606142
O05	SYBR	LIG4	Unkn-040	40	LSM14 + HU	28.1485	28.0559	0.130906
O06	SYBR	LIG4	Unkn-048	48	LSM14 + HU	27.5627	27.4704	0.130475
O07	SYBR	LIG4	Unkn-056	56	LSM14 + HU	27.4644	27.5919	0.180443
O08	SYBR	LIG4	Unkn-064	64	LSM14 + HU	27.671	27.8852	0.302846
O09	SYBR	LIG4	Unkn-072	72	LSM14 + HU	27.9072	27.8494	0.0817168
O10	SYBR	LIG4	Unkn-080	80	LSM14 + HU	27.8672	27.9599	0.131041
O11	SYBR	LIG4	Unkn-088	88	LSM14 + HU	27.5264	27.4007	0.177788
O12	SYBR	LIG4	Unkn-096	96	LSM14 + HU	27.0322	26.9131	0.168415
O13	SYBR	LIG4	Unkn-104	104	LSM14 + HU	26.5027	26.5378	0.04962
O14	SYBR	LIG4	Unkn-112	112	LSM14 + HU	26.4086	26.6057	0.278757
O15	SYBR	LIG4	Unkn-120	120	LSM14 + HU	27.0621	27.1111	0.0692506
O16	SYBR	LIG4	Unkn-128	128	LSM14 + HU	28.0187	27.9147	0.147029
O17	SYBR	LIG4	Unkn-136	136	LSM14 + HU	28.4823	28.4189	0.0896514
O18	SYBR	LIG4	Unkn-144	144	LSM14 + HU	27.8396	27.9369	0.137585
P01	SYBR	LIG4	Unkn-008	8	LSM14 + HU	30.2311	30.1964	0.0489999
P02	SYBR	LIG4	Unkn-016	16	LSM14 + HU	30.7108	30.6784	0.045861
P03	SYBR	LIG4	Unkn-024	24	LSM14 + HU	29.6442	29.3726	0.384058
P04	SYBR	LIG4	Unkn-032	32	LSM14 + HU	28.2436	28.2007	0.0606142
P05	SYBR	LIG4	Unkn-040	40	LSM14 + HU	27.9634	28.0559	0.130906
P06	SYBR	LIG4	Unkn-048	48	LSM14 + HU	27.3781	27.4704	0.130475
P07	SYBR	LIG4	Unkn-056	56	LSM14 + HU	27.7195	27.5919	0.180443
P08	SYBR	LIG4	Unkn-064	64	LSM14 + HU	28.0993	27.8852	0.302846
P09	SYBR	LIG4	Unkn-072	72	LSM14 + HU	27.7916	27.8494	0.0817168
P10	SYBR	LIG4	Unkn-080	80	LSM14 + HU	28.0525	27.9599	0.131041
P11	SYBR	LIG4	Unkn-088	88	LSM14 + HU	27.2749	27.4007	0.177788
P12	SYBR	LIG4	Unkn-096	96	LSM14 + HU	26.7941	26.9131	0.168415
P13	SYBR	LIG4	Unkn-104	104	LSM14 + HU	26.5729	26.5378	0.04962
P14	SYBR	LIG4	Unkn-112	112	LSM14 + HU	26.8028	26.6057	0.278757
P15	SYBR	LIG4	Unkn-120	120	LSM14 + HU	27.16	27.1111	0.0692506
P16	SYBR	LIG4	Unkn-128	128	LSM14 + HU	27.8108	27.9147	0.147029
P17	SYBR	LIG4	Unkn-136	136	LSM14 + HU	28.3555	28.4189	0.0896514
P18	SYBR	LIG4	Unkn-144	144	LSM14 + HU	28.0342	27.9369	0.137585

## Sheet: Programme-qPCR-Vagner_20240 (2)
Well	Fluor	Target	Content	Replicate	Sample	Cq	Cq Mean	Cq Std. Dev
A01	SYBR	HPRT1	Unkn-001	1	LSM14	27.5433	27.3479	0.276353	1
B01	SYBR	HPRT1	Unkn-001	1	LSM14	27.1525	27.3479	0.276353	2
A02	SYBR	HPRT1	Unkn-009	9	LSM14	26.2066	26.2663	0.0843429	1
B02	SYBR	HPRT1	Unkn-009	9	LSM14	26.3259	26.2663	0.0843429	2
A03	SYBR	HPRT1	Unkn-017	17	LSM14	26.38	26.3823	0.00332106	1
B03	SYBR	HPRT1	Unkn-017	17	LSM14	26.3847	26.3823	0.00332106	2
A04	SYBR	HPRT1	Unkn-025	25	LSM14	26.2313	26.1693	0.08769	1
B04	SYBR	HPRT1	Unkn-025	25	LSM14	26.1073	26.1693	0.08769	2
A05	SYBR	HPRT1	Unkn-033	33	LSM14	25.278	25.3338	0.0788503	1
B05	SYBR	HPRT1	Unkn-033	33	LSM14	25.3895	25.3338	0.0788503	2
A06	SYBR	HPRT1	Unkn-041	41	LSM14	24.7501	24.4363	0.443774	1
B06	SYBR	HPRT1	Unkn-041	41	LSM14	24.1225	24.4363	0.443774	2
A07	SYBR	HPRT1	Unkn-049	49	LSM14	23.4117	23.3738	0.0536655	1
B07	SYBR	HPRT1	Unkn-049	49	LSM14	23.3359	23.3738	0.0536655	2
A08	SYBR	HPRT1	Unkn-057	57	LSM14	23.2849	23.1986	0.122062	1
B08	SYBR	HPRT1	Unkn-057	57	LSM14	23.1123	23.1986	0.122062	2
A09	SYBR	HPRT1	Unkn-065	65	LSM14	22.9243	22.972	0.0675765	1
B09	SYBR	HPRT1	Unkn-065	65	LSM14	23.0198	22.972	0.0675765	2
A10	SYBR	HPRT1	Unkn-073	73	LSM14	23.6654	23.8372	0.242961	1
B10	SYBR	HPRT1	Unkn-073	73	LSM14	24.009	23.8372	0.242961	2
A11	SYBR	HPRT1	Unkn-081	81	LSM14	24.6267	24.697	0.0994672	1
B11	SYBR	HPRT1	Unkn-081	81	LSM14	24.7674	24.697	0.0994672	2
A12	SYBR	HPRT1	Unkn-089	89	LSM14	25.1886	25.2193	0.04341	1
B12	SYBR	HPRT1	Unkn-089	89	LSM14	25.25	25.2193	0.04341	2
A13	SYBR	HPRT1	Unkn-097	97	LSM14	25.41	25.4076	0.00351204	1
B13	SYBR	HPRT1	Unkn-097	97	LSM14	25.4051	25.4076	0.00351204	2
A14	SYBR	HPRT1	Unkn-105	105	LSM14	25.6136	25.6906	0.108939	1
B14	SYBR	HPRT1	Unkn-105	105	LSM14	25.7676	25.6906	0.108939	2
A15	SYBR	HPRT1	Unkn-113	113	LSM14	25.871	26.0773	0.291857	1
B15	SYBR	HPRT1	Unkn-113	113	LSM14	26.2837	26.0773	0.291857	2
A16	SYBR	HPRT1	Unkn-121	121	LSM14	26.2326	26.2422	0.0134959	1
B16	SYBR	HPRT1	Unkn-121	121	LSM14	26.2517	26.2422	0.0134959	2
A17	SYBR	HPRT1	Unkn-129	129	LSM14	26.1003	26.0914	0.0124971	1
B17	SYBR	HPRT1	Unkn-129	129	LSM14	26.0826	26.0914	0.0124971	2
A18	SYBR	HPRT1	Unkn-137	137	LSM14	26.0388	26.1244	0.121087	1
B18	SYBR	HPRT1	Unkn-137	137	LSM14	26.21	26.1244	0.121087	2
C01	SYBR	GAPDH	Unkn-002	2	LSM14	21.03	21.109	0.111738	1
D01	SYBR	GAPDH	Unkn-002	2	LSM14	21.188	21.109	0.111738	2
C02	SYBR	GAPDH	Unkn-010	10	LSM14	20.3933	20.4762	0.11726	1
D02	SYBR	GAPDH	Unkn-010	10	LSM14	20.5591	20.4762	0.11726	2
C03	SYBR	GAPDH	Unkn-018	18	LSM14	21.0988	21.15	0.0722775	1
D03	SYBR	GAPDH	Unkn-018	18	LSM14	21.2011	21.15	0.0722775	2
C04	SYBR	GAPDH	Unkn-026	26	LSM14	21.5216	21.486	0.0503878	1
D04	SYBR	GAPDH	Unkn-026	26	LSM14	21.4503	21.486	0.0503878	2
C05	SYBR	GAPDH	Unkn-034	34	LSM14	20.825	20.9123	0.123474	1
D05	SYBR	GAPDH	Unkn-034	34	LSM14	20.9996	20.9123	0.123474	2
C06	SYBR	GAPDH	Unkn-042	42	LSM14	20.2117	20.4085	0.278419	1
D06	SYBR	GAPDH	Unkn-042	42	LSM14	20.6054	20.4085	0.278419	2
C07	SYBR	GAPDH	Unkn-050	50	LSM14	19.3881	19.5166	0.181818	1
D07	SYBR	GAPDH	Unkn-050	50	LSM14	19.6452	19.5166	0.181818	2
C08	SYBR	GAPDH	Unkn-058	58	LSM14	19.2515	19.3458	0.133262	1
D08	SYBR	GAPDH	Unkn-058	58	LSM14	19.44	19.3458	0.133262	2
C09	SYBR	GAPDH	Unkn-066	66	LSM14	18.584	18.6996	0.163529	1
D09	SYBR	GAPDH	Unkn-066	66	LSM14	18.8152	18.6996	0.163529	2
C10	SYBR	GAPDH	Unkn-074	74	LSM14	18.3725	18.3235	0.0692512	1
D10	SYBR	GAPDH	Unkn-074	74	LSM14	18.2745	18.3235	0.0692512	2
C11	SYBR	GAPDH	Unkn-082	82	LSM14	18.1256	18.0921	0.0473664	1
D11	SYBR	GAPDH	Unkn-082	82	LSM14	18.0586	18.0921	0.0473664	2
C12	SYBR	GAPDH	Unkn-090	90	LSM14	18.2134	18.2026	0.0153321	1
D12	SYBR	GAPDH	Unkn-090	90	LSM14	18.1917	18.2026	0.0153321	2
C13	SYBR	GAPDH	Unkn-098	98	LSM14	19.3816	19.3319	0.0702367	1
D13	SYBR	GAPDH	Unkn-098	98	LSM14	19.2822	19.3319	0.0702367	2
C14	SYBR	GAPDH	Unkn-106	106	LSM14	19.2286	19.3969	0.237984	1
D14	SYBR	GAPDH	Unkn-106	106	LSM14	19.5652	19.3969	0.237984	2
C15	SYBR	GAPDH	Unkn-114	114	LSM14	20.1024	20.18	0.10979	1
D15	SYBR	GAPDH	Unkn-114	114	LSM14	20.2576	20.18	0.10979	2
C16	SYBR	GAPDH	Unkn-122	122	LSM14	20.0292	20.0473	0.0257115	1
D16	SYBR	GAPDH	Unkn-122	122	LSM14	20.0655	20.0473	0.0257115	2
C17	SYBR	GAPDH	Unkn-130	130	LSM14	20.1598	20.3219	0.229156	1
D17	SYBR	GAPDH	Unkn-130	130	LSM14	20.4839	20.3219	0.229156	2
C18	SYBR	GAPDH	Unkn-138	138	LSM14	20.0904	20.0512	0.055496	1
D18	SYBR	GAPDH	Unkn-138	138	LSM14	20.012	20.0512	0.055496	2
E01	SYBR	RteL1	Unkn-003	3	LSM14	31.1632	31.6672	0.712837	1
F01	SYBR	RteL1	Unkn-003	3	LSM14	32.1713	31.6672	0.712837	2
E02	SYBR	RteL1	Unkn-011	11	LSM14	31.6473	31.4682	0.253368	1
F02	SYBR	RteL1	Unkn-011	11	LSM14	31.289	31.4682	0.253368	2
E03	SYBR	RteL1	Unkn-019	19	LSM14	30.9583	30.6813	0.391707	1
F03	SYBR	RteL1	Unkn-019	19	LSM14	30.4043	30.6813	0.391707	2
E04	SYBR	RteL1	Unkn-027	27	LSM14	29.7216	29.9	0.25224	1
F04	SYBR	RteL1	Unkn-027	27	LSM14	30.0784	29.9	0.25224	2
E05	SYBR	RteL1	Unkn-035	35	LSM14	28.5554	28.7008	0.205545	1
F05	SYBR	RteL1	Unkn-035	35	LSM14	28.8461	28.7008	0.205545	2
E06	SYBR	RteL1	Unkn-043	43	LSM14	27.717	27.9159	0.281252	1
F06	SYBR	RteL1	Unkn-043	43	LSM14	28.1148	27.9159	0.281252	2
E07	SYBR	RteL1	Unkn-051	51	LSM14	27.4823	27.4572	0.0355272	1
F07	SYBR	RteL1	Unkn-051	51	LSM14	27.4321	27.4572	0.0355272	2
E08	SYBR	RteL1	Unkn-059	59	LSM14	27.2741	27.4221	0.209203	1
F08	SYBR	RteL1	Unkn-059	59	LSM14	27.57	27.4221	0.209203	2
E09	SYBR	RteL1	Unkn-067	67	LSM14	27.0101	26.9668	0.0612587	1
F09	SYBR	RteL1	Unkn-067	67	LSM14	26.9235	26.9668	0.0612587	2
E10	SYBR	RteL1	Unkn-075	75	LSM14	26.722	26.8137	0.129637	1
F10	SYBR	RteL1	Unkn-075	75	LSM14	26.9054	26.8137	0.129637	2
E11	SYBR	RteL1	Unkn-083	83	LSM14	26.6433	26.6861	0.0606345	1
F11	SYBR	RteL1	Unkn-083	83	LSM14	26.729	26.6861	0.0606345	2
E12	SYBR	RteL1	Unkn-091	91	LSM14	26.5563	26.5207	0.05031	1
F12	SYBR	RteL1	Unkn-091	91	LSM14	26.4851	26.5207	0.05031	2
E13	SYBR	RteL1	Unkn-099	99	LSM14	27.2547	27.2625	0.0109775	1
F13	SYBR	RteL1	Unkn-099	99	LSM14	27.2702	27.2625	0.0109775	2
E14	SYBR	RteL1	Unkn-107	107	LSM14	27.4477	27.6075	0.226043	1
F14	SYBR	RteL1	Unkn-107	107	LSM14	27.7673	27.6075	0.226043	2
E15	SYBR	RteL1	Unkn-115	115	LSM14	28.5376	28.577	0.0556651	1
F15	SYBR	RteL1	Unkn-115	115	LSM14	28.6163	28.577	0.0556651	2
E16	SYBR	RteL1	Unkn-123	123	LSM14	28.2517	28.1818	0.0988741	1
F16	SYBR	RteL1	Unkn-123	123	LSM14	28.1119	28.1818	0.0988741	2
E17	SYBR	RteL1	Unkn-131	131	LSM14	28.7908	28.7299	0.0860387	1
F17	SYBR	RteL1	Unkn-131	131	LSM14	28.6691	28.7299	0.0860387	2
E18	SYBR	RteL1	Unkn-139	139	LSM14	28.447	28.315	0.186688	1
F18	SYBR	RteL1	Unkn-139	139	LSM14	28.183	28.315	0.186688	2
G01	SYBR	LIG4	Unkn-004	4	LSM14	30.5273	30.2477	0.395345	1
H01	SYBR	LIG4	Unkn-004	4	LSM14	29.9682	30.2477	0.395345	2
G02	SYBR	LIG4	Unkn-012	12	LSM14	30.3026	30.475	0.243727	1
H02	SYBR	LIG4	Unkn-012	12	LSM14	30.6473	30.475	0.243727	2
G03	SYBR	LIG4	Unkn-020	20	LSM14	29.1572	29.2141	0.0805195	1
H03	SYBR	LIG4	Unkn-020	20	LSM14	29.2711	29.2141	0.0805195	2
G04	SYBR	LIG4	Unkn-028	28	LSM14	28.5013	28.5294	0.0396793	1
H04	SYBR	LIG4	Unkn-028	28	LSM14	28.5574	28.5294	0.0396793	2
G05	SYBR	LIG4	Unkn-036	36	LSM14	28.5199	28.4167	0.145971	1
H05	SYBR	LIG4	Unkn-036	36	LSM14	28.3135	28.4167	0.145971	2
G06	SYBR	LIG4	Unkn-044	44	LSM14	28.2302	28.2113	0.0267859	1
H06	SYBR	LIG4	Unkn-044	44	LSM14	28.1923	28.2113	0.0267859	2
G07	SYBR	LIG4	Unkn-052	52	LSM14	27.8398	27.7534	0.122162	1
H07	SYBR	LIG4	Unkn-052	52	LSM14	27.667	27.7534	0.122162	2
G08	SYBR	LIG4	Unkn-060	60	LSM14	27.9164	27.8273	0.126028	1
H08	SYBR	LIG4	Unkn-060	60	LSM14	27.7382	27.8273	0.126028	2
G09	SYBR	LIG4	Unkn-068	68	LSM14	27.2453	27.3926	0.208353	1
H09	SYBR	LIG4	Unkn-068	68	LSM14	27.54	27.3926	0.208353	2
G10	SYBR	LIG4	Unkn-076	76	LSM14	27.2474	27.3594	0.158488	1
H10	SYBR	LIG4	Unkn-076	76	LSM14	27.4715	27.3594	0.158488	2
G11	SYBR	LIG4	Unkn-084	84	LSM14	26.9986	27.0998	0.143073	1
H11	SYBR	LIG4	Unkn-084	84	LSM14	27.201	27.0998	0.143073	2
G12	SYBR	LIG4	Unkn-092	92	LSM14	26.7333	26.795	0.0872526	1
H12	SYBR	LIG4	Unkn-092	92	LSM14	26.8567	26.795	0.0872526	2
G13	SYBR	LIG4	Unkn-100	100	LSM14	26.2127	26.2427	0.0424022	1
H13	SYBR	LIG4	Unkn-100	100	LSM14	26.2727	26.2427	0.0424022	2
G14	SYBR	LIG4	Unkn-108	108	LSM14	27.1873	26.7968	0.552166	1
H14	SYBR	LIG4	Unkn-108	108	LSM14	26.4064	26.7968	0.552166	2
G15	SYBR	LIG4	Unkn-116	116	LSM14	28.0025	27.9749	0.0390912	1
H15	SYBR	LIG4	Unkn-116	116	LSM14	27.9472	27.9749	0.0390912	2
G16	SYBR	LIG4	Unkn-124	124	LSM14	27.7673	27.9592	0.271331	1
H16	SYBR	LIG4	Unkn-124	124	LSM14	28.1511	27.9592	0.271331	2
G17	SYBR	LIG4	Unkn-132	132	LSM14	28.28	28.2395	0.0572125	1
H17	SYBR	LIG4	Unkn-132	132	LSM14	28.1991	28.2395	0.0572125	2
G18	SYBR	LIG4	Unkn-140	140	LSM14	27.4579	27.3921	0.0930653	1
H18	SYBR	LIG4	Unkn-140	140	LSM14	27.3263	27.3921	0.0930653	2
I01	SYBR	HPRT1	Unkn-005	5	LSM14 + HU	26.8836	26.9918	0.153122	1
J01	SYBR	HPRT1	Unkn-005	5	LSM14 + HU	27.1001	26.9918	0.153122	2
I02	SYBR	HPRT1	Unkn-013	13	LSM14 + HU	26.187	26.2653	0.110784	1
J02	SYBR	HPRT1	Unkn-013	13	LSM14 + HU	26.3437	26.2653	0.110784	2
I03	SYBR	HPRT1	Unkn-021	21	LSM14 + HU	26.4724	26.5428	0.0995187	1
J03	SYBR	HPRT1	Unkn-021	21	LSM14 + HU	26.6131	26.5428	0.0995187	2
I04	SYBR	HPRT1	Unkn-029	29	LSM14 + HU	25.8803	25.9566	0.107887	1
J04	SYBR	HPRT1	Unkn-029	29	LSM14 + HU	26.0329	25.9566	0.107887	2
I05	SYBR	HPRT1	Unkn-037	37	LSM14 + HU	25.4634	25.3293	0.189726	1
J05	SYBR	HPRT1	Unkn-037	37	LSM14 + HU	25.1951	25.3293	0.189726	2
I06	SYBR	HPRT1	Unkn-045	45	LSM14 + HU	24.4056	24.4392	0.0474333	1
J06	SYBR	HPRT1	Unkn-045	45	LSM14 + HU	24.4727	24.4392	0.0474333	2
I07	SYBR	HPRT1	Unkn-053	53	LSM14 + HU	23.5585	23.6167	0.0822288	1
J07	SYBR	HPRT1	Unkn-053	53	LSM14 + HU	23.6748	23.6167	0.0822288	2
I08	SYBR	HPRT1	Unkn-061	61	LSM14 + HU	23.1376	23.1895	0.0733767	1
J08	SYBR	HPRT1	Unkn-061	61	LSM14 + HU	23.2413	23.1895	0.0733767	2
I09	SYBR	HPRT1	Unkn-069	69	LSM14 + HU	23.1106	23.1531	0.0600939	1
J09	SYBR	HPRT1	Unkn-069	69	LSM14 + HU	23.1956	23.1531	0.0600939	2
I10	SYBR	HPRT1	Unkn-077	77	LSM14 + HU	24.002	24.0681	0.0934672	1
J10	SYBR	HPRT1	Unkn-077	77	LSM14 + HU	24.1342	24.0681	0.0934672	2
I11	SYBR	HPRT1	Unkn-085	85	LSM14 + HU	24.3446	24.3095	0.0495798	1
J11	SYBR	HPRT1	Unkn-085	85	LSM14 + HU	24.2745	24.3095	0.0495798	2
I12	SYBR	HPRT1	Unkn-093	93	LSM14 + HU	25.0291	25.0631	0.0481199	1
J12	SYBR	HPRT1	Unkn-093	93	LSM14 + HU	25.0971	25.0631	0.0481199	2
I13	SYBR	HPRT1	Unkn-101	101	LSM14 + HU	25.629	25.6008	0.039849	1
J13	SYBR	HPRT1	Unkn-101	101	LSM14 + HU	25.5726	25.6008	0.039849	2
I14	SYBR	HPRT1	Unkn-109	109	LSM14 + HU	25.5462	25.5599	0.0193234	1
J14	SYBR	HPRT1	Unkn-109	109	LSM14 + HU	25.5735	25.5599	0.0193234	2
I15	SYBR	HPRT1	Unkn-117	117	LSM14 + HU	26.0012	25.8819	0.168691	1
J15	SYBR	HPRT1	Unkn-117	117	LSM14 + HU	25.7626	25.8819	0.168691	2
I16	SYBR	HPRT1	Unkn-125	125	LSM14 + HU	26.0428	26.0213	0.0303476	1
J16	SYBR	HPRT1	Unkn-125	125	LSM14 + HU	25.9998	26.0213	0.0303476	2
I17	SYBR	HPRT1	Unkn-133	133	LSM14 + HU	26.0488	26.1169	0.0963991	1
J17	SYBR	HPRT1	Unkn-133	133	LSM14 + HU	26.1851	26.1169	0.0963991	2
I18	SYBR	HPRT1	Unkn-141	141	LSM14 + HU	25.8325	25.8259	0.00944911	1
J18	SYBR	HPRT1	Unkn-141	141	LSM14 + HU	25.8192	25.8259	0.00944911	2
K01	SYBR	GAPDH	Unkn-006	6	LSM14 + HU	20.832	20.9227	0.128242	1
L01	SYBR	GAPDH	Unkn-006	6	LSM14 + HU	21.0134	20.9227	0.128242	2
K02	SYBR	GAPDH	Unkn-014	14	LSM14 + HU	20.4597	20.4354	0.034354	1
L02	SYBR	GAPDH	Unkn-014	14	LSM14 + HU	20.4111	20.4354	0.034354	2
K03	SYBR	GAPDH	Unkn-022	22	LSM14 + HU	20.7731	20.7548	0.0258207	1
L03	SYBR	GAPDH	Unkn-022	22	LSM14 + HU	20.7366	20.7548	0.0258207	2
K04	SYBR	GAPDH	Unkn-030	30	LSM14 + HU	20.6441	20.5693	0.105676	1
L04	SYBR	GAPDH	Unkn-030	30	LSM14 + HU	20.4946	20.5693	0.105676	2
K05	SYBR	GAPDH	Unkn-038	38	LSM14 + HU	20.5482	20.5432	0.00716316	1
L05	SYBR	GAPDH	Unkn-038	38	LSM14 + HU	20.5381	20.5432	0.00716316	2
K06	SYBR	GAPDH	Unkn-046	46	LSM14 + HU	19.6598	19.7705	0.156535	1
L06	SYBR	GAPDH	Unkn-046	46	LSM14 + HU	19.8812	19.7705	0.156535	2
K07	SYBR	GAPDH	Unkn-054	54	LSM14 + HU	19.5185	19.5528	0.0484454	1
L07	SYBR	GAPDH	Unkn-054	54	LSM14 + HU	19.587	19.5528	0.0484454	2
K08	SYBR	GAPDH	Unkn-062	62	LSM14 + HU	19.3729	19.396	0.0325925	1
L08	SYBR	GAPDH	Unkn-062	62	LSM14 + HU	19.419	19.396	0.0325925	2
K09	SYBR	GAPDH	Unkn-070	70	LSM14 + HU	19.2101	19.2947	0.119627	1
L09	SYBR	GAPDH	Unkn-070	70	LSM14 + HU	19.3793	19.2947	0.119627	2
K10	SYBR	GAPDH	Unkn-078	78	LSM14 + HU	18.4907	18.3966	0.133033	1
L10	SYBR	GAPDH	Unkn-078	78	LSM14 + HU	18.3026	18.3966	0.133033	2
K11	SYBR	GAPDH	Unkn-086	86	LSM14 + HU	18.0704	18.0936	0.0328757	1
L11	SYBR	GAPDH	Unkn-086	86	LSM14 + HU	18.1169	18.0936	0.0328757	2
K12	SYBR	GAPDH	Unkn-094	94	LSM14 + HU	17.7495	17.8092	0.0843551	1
L12	SYBR	GAPDH	Unkn-094	94	LSM14 + HU	17.8688	17.8092	0.0843551	2
K13	SYBR	GAPDH	Unkn-102	102	LSM14 + HU	18.7326	18.7779	0.0640774	1
L13	SYBR	GAPDH	Unkn-102	102	LSM14 + HU	18.8232	18.7779	0.0640774	2
K14	SYBR	GAPDH	Unkn-110	110	LSM14 + HU	19.4274	19.4035	0.0338989	1
L14	SYBR	GAPDH	Unkn-110	110	LSM14 + HU	19.3795	19.4035	0.0338989	2
K15	SYBR	GAPDH	Unkn-118	118	LSM14 + HU	19.4453	19.5784	0.188242	1
L15	SYBR	GAPDH	Unkn-118	118	LSM14 + HU	19.7115	19.5784	0.188242	2
K16	SYBR	GAPDH	Unkn-126	126	LSM14 + HU	19.6832	19.6442	0.0552012	1
L16	SYBR	GAPDH	Unkn-126	126	LSM14 + HU	19.6052	19.6442	0.0552012	2
K17	SYBR	GAPDH	Unkn-134	134	LSM14 + HU	19.7131	19.8751	0.229129	1
L17	SYBR	GAPDH	Unkn-134	134	LSM14 + HU	20.0372	19.8751	0.229129	2
K18	SYBR	GAPDH	Unkn-142	142	LSM14 + HU	19.6873	19.7332	0.0648636	1
L18	SYBR	GAPDH	Unkn-142	142	LSM14 + HU	19.779	19.7332	0.0648636	2
M01	SYBR	RteL1	Unkn-007	7	LSM14 + HU	30.687	30.9243	0.335532	1
N01	SYBR	RteL1	Unkn-007	7	LSM14 + HU	31.1615	30.9243	0.335532	2
M02	SYBR	RteL1	Unkn-015	15	LSM14 + HU	31.2773	31.6967	0.593062	1
N02	SYBR	RteL1	Unkn-015	15	LSM14 + HU	32.1161	31.6967	0.593062	2
M03	SYBR	RteL1	Unkn-023	23	LSM14 + HU	30.296	30.6432	0.490931	1
N03	SYBR	RteL1	Unkn-023	23	LSM14 + HU	30.9903	30.6432	0.490931	2
M04	SYBR	RteL1	Unkn-031	31	LSM14 + HU	30.058	29.9797	0.110792	1
N04	SYBR	RteL1	Unkn-031	31	LSM14 + HU	29.9013	29.9797	0.110792	2
M05	SYBR	RteL1	Unkn-039	39	LSM14 + HU	28.6018	28.627	0.0356379	1
N05	SYBR	RteL1	Unkn-039	39	LSM14 + HU	28.6522	28.627	0.0356379	2
M06	SYBR	RteL1	Unkn-047	47	LSM14 + HU	27.4972	27.4042	0.131546	1
N06	SYBR	RteL1	Unkn-047	47	LSM14 + HU	27.3112	27.4042	0.131546	2
M07	SYBR	RteL1	Unkn-055	55	LSM14 + HU	27.657	27.4517	0.290379	1
N07	SYBR	RteL1	Unkn-055	55	LSM14 + HU	27.2464	27.4517	0.290379	2
M08	SYBR	RteL1	Unkn-063	63	LSM14 + HU	27.4002	27.464	0.0901755	1
N08	SYBR	RteL1	Unkn-063	63	LSM14 + HU	27.5277	27.464	0.0901755	2
M09	SYBR	RteL1	Unkn-071	71	LSM14 + HU	27.3213	27.4165	0.134635	1
N09	SYBR	RteL1	Unkn-071	71	LSM14 + HU	27.5117	27.4165	0.134635	2
M10	SYBR	RteL1	Unkn-079	79	LSM14 + HU	27.3289	27.1882	0.199016	1
N10	SYBR	RteL1	Unkn-079	79	LSM14 + HU	27.0475	27.1882	0.199016	2
M11	SYBR	RteL1	Unkn-087	87	LSM14 + HU	26.9213	26.8858	0.0502203	1
N11	SYBR	RteL1	Unkn-087	87	LSM14 + HU	26.8503	26.8858	0.0502203	2
M12	SYBR	RteL1	Unkn-095	95	LSM14 + HU	26.6507	26.5897	0.0863498	1
N12	SYBR	RteL1	Unkn-095	95	LSM14 + HU	26.5286	26.5897	0.0863498	2
M13	SYBR	RteL1	Unkn-103	103	LSM14 + HU	27.3685	27.1719	0.27808	1
N13	SYBR	RteL1	Unkn-103	103	LSM14 + HU	26.9753	27.1719	0.27808	2
M14	SYBR	RteL1	Unkn-111	111	LSM14 + HU	27.5851	27.4879	0.137468	1
N14	SYBR	RteL1	Unkn-111	111	LSM14 + HU	27.3907	27.4879	0.137468	2
M15	SYBR	RteL1	Unkn-119	119	LSM14 + HU	27.8773	27.9519	0.10551	1
N15	SYBR	RteL1	Unkn-119	119	LSM14 + HU	28.0265	27.9519	0.10551	2
M16	SYBR	RteL1	Unkn-127	127	LSM14 + HU	28.4843	28.3216	0.230036	1
N16	SYBR	RteL1	Unkn-127	127	LSM14 + HU	28.159	28.3216	0.230036	2
M17	SYBR	RteL1	Unkn-135	135	LSM14 + HU	28.694	28.5163	0.251305	1
N17	SYBR	RteL1	Unkn-135	135	LSM14 + HU	28.3386	28.5163	0.251305	2
M18	SYBR	RteL1	Unkn-143	143	LSM14 + HU	28.32	28.2276	0.130735	1
N18	SYBR	RteL1	Unkn-143	143	LSM14 + HU	28.1351	28.2276	0.130735	2
O01	SYBR	LIG4	Unkn-008	8	LSM14 + HU	30.1618	30.1964	0.0489999	1
P01	SYBR	LIG4	Unkn-008	8	LSM14 + HU	30.2311	30.1964	0.0489999	2
O02	SYBR	LIG4	Unkn-016	16	LSM14 + HU	30.6459	30.6784	0.045861	1
P02	SYBR	LIG4	Unkn-016	16	LSM14 + HU	30.7108	30.6784	0.045861	2
O03	SYBR	LIG4	Unkn-024	24	LSM14 + HU	29.1011	29.3726	0.384058	1
P03	SYBR	LIG4	Unkn-024	24	LSM14 + HU	29.6442	29.3726	0.384058	2
O04	SYBR	LIG4	Unkn-032	32	LSM14 + HU	28.1579	28.2007	0.0606142	1
P04	SYBR	LIG4	Unkn-032	32	LSM14 + HU	28.2436	28.2007	0.0606142	2
O05	SYBR	LIG4	Unkn-040	40	LSM14 + HU	28.1485	28.0559	0.130906	1
P05	SYBR	LIG4	Unkn-040	40	LSM14 + HU	27.9634	28.0559	0.130906	2
O06	SYBR	LIG4	Unkn-048	48	LSM14 + HU	27.5627	27.4704	0.130475	1
P06	SYBR	LIG4	Unkn-048	48	LSM14 + HU	27.3781	27.4704	0.130475	2
O07	SYBR	LIG4	Unkn-056	56	LSM14 + HU	27.4644	27.5919	0.180443	1
P07	SYBR	LIG4	Unkn-056	56	LSM14 + HU	27.7195	27.5919	0.180443	2
O08	SYBR	LIG4	Unkn-064	64	LSM14 + HU	27.671	27.8852	0.302846	1
P08	SYBR	LIG4	Unkn-064	64	LSM14 + HU	28.0993	27.8852	0.302846	2
O09	SYBR	LIG4	Unkn-072	72	LSM14 + HU	27.9072	27.8494	0.0817168	1
P09	SYBR	LIG4	Unkn-072	72	LSM14 + HU	27.7916	27.8494	0.0817168	2
O10	SYBR	LIG4	Unkn-080	80	LSM14 + HU	27.8672	27.9599	0.131041	1
P10	SYBR	LIG4	Unkn-080	80	LSM14 + HU	28.0525	27.9599	0.131041	2
O11	SYBR	LIG4	Unkn-088	88	LSM14 + HU	27.5264	27.4007	0.177788	1
P11	SYBR	LIG4	Unkn-088	88	LSM14 + HU	27.2749	27.4007	0.177788	2
O12	SYBR	LIG4	Unkn-096	96	LSM14 + HU	27.0322	26.9131	0.168415	1
P12	SYBR	LIG4	Unkn-096	96	LSM14 + HU	26.7941	26.9131	0.168415	2
O13	SYBR	LIG4	Unkn-104	104	LSM14 + HU	26.5027	26.5378	0.04962	1
P13	SYBR	LIG4	Unkn-104	104	LSM14 + HU	26.5729	26.5378	0.04962	2
O14	SYBR	LIG4	Unkn-112	112	LSM14 + HU	26.4086	26.6057	0.278757	1
P14	SYBR	LIG4	Unkn-112	112	LSM14 + HU	26.8028	26.6057	0.278757	2
O15	SYBR	LIG4	Unkn-120	120	LSM14 + HU	27.0621	27.1111	0.0692506	1
P15	SYBR	LIG4	Unkn-120	120	LSM14 + HU	27.16	27.1111	0.0692506	2
O16	SYBR	LIG4	Unkn-128	128	LSM14 + HU	28.0187	27.9147	0.147029	1
P16	SYBR	LIG4	Unkn-128	128	LSM14 + HU	27.8108	27.9147	0.147029	2
O17	SYBR	LIG4	Unkn-136	136	LSM14 + HU	28.4823	28.4189	0.0896514	1
P17	SYBR	LIG4	Unkn-136	136	LSM14 + HU	28.3555	28.4189	0.0896514	2
O18	SYBR	LIG4	Unkn-144	144	LSM14 + HU	27.8396	27.9369	0.137585	1
P18	SYBR	LIG4	Unkn-144	144	LSM14 + HU	28.0342	27.9369	0.137585	2

## Sheet: Programme-qPCR-Vagner_20240 (3)
											2^(-Cq Mean)			% fraction
A01	SYBR	HPRT1	Unkn-001	1	LSM14	27.5433	27.3479	0.276353	1		5.85418e-09	LSM14 HPRT1	1	0.916471
A02	SYBR	HPRT1	Unkn-009	9	LSM14	26.2066	26.2663	0.0843429	1		1.239e-08		2	1.93965
A03	SYBR	HPRT1	Unkn-017	17	LSM14	26.38	26.3823	0.00332106	1		1.14321e-08		3	1.7897
A04	SYBR	HPRT1	Unkn-025	25	LSM14	26.2313	26.1693	0.08769	1		1.32512e-08		4	2.07447
A05	SYBR	HPRT1	Unkn-033	33	LSM14	25.278	25.3338	0.0788503	1		2.36471e-08		5	3.70195
A06	SYBR	HPRT1	Unkn-041	41	LSM14	24.7501	24.4363	0.443774	1		4.40481e-08		6	6.89573
A07	SYBR	HPRT1	Unkn-049	49	LSM14	23.4117	23.3738	0.0536655	1		9.19993e-08		7	14.4025
A08	SYBR	HPRT1	Unkn-057	57	LSM14	23.2849	23.1986	0.122062	1		1.03876e-07		8	16.2618
A09	SYBR	HPRT1	Unkn-065	65	LSM14	22.9243	22.972	0.0675765	1		1.21542e-07		9	19.0274
A10	SYBR	HPRT1	Unkn-073	73	LSM14	23.6654	23.8372	0.242961	1		6.67259e-08		10	10.4459
A11	SYBR	HPRT1	Unkn-081	81	LSM14	24.6267	24.697	0.0994672	1		3.67665e-08		11	5.75579
A12	SYBR	HPRT1	Unkn-089	89	LSM14	25.1886	25.2193	0.04341	1		2.56003e-08		12	4.00772
A13	SYBR	HPRT1	Unkn-097	97	LSM14	25.41	25.4076	0.00351204	1		2.2468e-08		13	3.51737
A14	SYBR	HPRT1	Unkn-105	105	LSM14	25.6136	25.6906	0.108939	1		1.84654e-08		14	2.89075
A15	SYBR	HPRT1	Unkn-113	113	LSM14	25.871	26.0773	0.291857	1		1.41233e-08		15	2.211
A16	SYBR	HPRT1	Unkn-121	121	LSM14	26.2326	26.2422	0.0134959	1		1.25984e-08		16	1.97228
A17	SYBR	HPRT1	Unkn-129	129	LSM14	26.1003	26.0914	0.0124971	1		1.39862e-08		17	2.18953
											6.38774e-07			100
C01	SYBR	GAPDH	Unkn-002	2	LSM14	21.03	21.109	0.111738	1		4.42141e-07	LSM14 GAPDH	1	1.86244
C02	SYBR	GAPDH	Unkn-010	10	LSM14	20.3933	20.4762	0.11726	1		6.85575e-07		2	2.88786
C03	SYBR	GAPDH	Unkn-018	18	LSM14	21.0988	21.15	0.0722775	1		4.29764e-07		3	1.81031
C04	SYBR	GAPDH	Unkn-026	26	LSM14	21.5216	21.486	0.0503878	1		3.4047e-07		4	1.43417
C05	SYBR	GAPDH	Unkn-034	34	LSM14	20.825	20.9123	0.123474	1		5.06719e-07		5	2.13446
C06	SYBR	GAPDH	Unkn-042	42	LSM14	20.2117	20.4085	0.278419	1		7.18492e-07		6	3.02652
C07	SYBR	GAPDH	Unkn-050	50	LSM14	19.3881	19.5166	0.181818	1		1.33323e-06		7	5.61598
C08	SYBR	GAPDH	Unkn-058	58	LSM14	19.2515	19.3458	0.133262	1		1.50087e-06		8	6.32214
C09	SYBR	GAPDH	Unkn-066	66	LSM14	18.584	18.6996	0.163529	1		2.34885e-06		9	9.89413
C10	SYBR	GAPDH	Unkn-074	74	LSM14	18.3725	18.3235	0.0692512	1		3.04843e-06		10	12.841
C11	SYBR	GAPDH	Unkn-082	82	LSM14	18.1256	18.0921	0.0473664	1		3.57875e-06		11	15.0749
C12	SYBR	GAPDH	Unkn-090	90	LSM14	18.2134	18.2026	0.0153321	1		3.31497e-06		12	13.9637
C13	SYBR	GAPDH	Unkn-098	98	LSM14	19.3816	19.3319	0.0702367	1		1.51535e-06		13	6.38316
C14	SYBR	GAPDH	Unkn-106	106	LSM14	19.2286	19.3969	0.237984	1		1.44858e-06		14	6.1019
C15	SYBR	GAPDH	Unkn-114	114	LSM14	20.1024	20.18	0.10979	1		8.41809e-07		15	3.54597
C16	SYBR	GAPDH	Unkn-122	122	LSM14	20.0292	20.0473	0.0257115	1		9.22884e-07		16	3.88749
C17	SYBR	GAPDH	Unkn-130	130	LSM14	20.1598	20.3219	0.229156	1		7.62965e-07		17	3.21386
											2.37399e-05			100
E01	SYBR	RteL1	Unkn-003	3	LSM14	31.1632	31.6672	0.712837	1		2.93237e-10	LSM14 RteL1	1	0.394583
E02	SYBR	RteL1	Unkn-011	11	LSM14	31.6473	31.4682	0.253368	1		3.36618e-10		2	0.452956
E03	SYBR	RteL1	Unkn-019	19	LSM14	30.9583	30.6813	0.391707	1		5.8077e-10		3	0.781489
E04	SYBR	RteL1	Unkn-027	27	LSM14	29.7216	29.9	0.25224	1		9.9817e-10		4	1.34315
E05	SYBR	RteL1	Unkn-035	35	LSM14	28.5554	28.7008	0.205545	1		2.29196e-09		5	3.08408
E06	SYBR	RteL1	Unkn-043	43	LSM14	27.717	27.9159	0.281252	1		3.94894e-09		6	5.31373
E07	SYBR	RteL1	Unkn-051	51	LSM14	27.4823	27.4572	0.0355272	1		5.42697e-09		7	7.30258
E08	SYBR	RteL1	Unkn-059	59	LSM14	27.2741	27.4221	0.209203	1		5.56083e-09		8	7.4827
E09	SYBR	RteL1	Unkn-067	67	LSM14	27.0101	26.9668	0.0612587	1		7.62412e-09		9	10.2591
E10	SYBR	RteL1	Unkn-075	75	LSM14	26.722	26.8137	0.129637	1		8.47748e-09		10	11.4074
E11	SYBR	RteL1	Unkn-083	83	LSM14	26.6433	26.6861	0.0606345	1		9.26124e-09		11	12.462
E12	SYBR	RteL1	Unkn-091	91	LSM14	26.5563	26.5207	0.05031	1		1.03865e-08		12	13.9761
E13	SYBR	RteL1	Unkn-099	99	LSM14	27.2547	27.2625	0.0109775	1		6.21132e-09		13	8.35801
E14	SYBR	RteL1	Unkn-107	107	LSM14	27.4477	27.6075	0.226043	1		4.89005e-09		14	6.5801
E15	SYBR	RteL1	Unkn-115	115	LSM14	28.5376	28.577	0.0556651	1		2.4973e-09		15	3.36039
E16	SYBR	RteL1	Unkn-123	123	LSM14	28.2517	28.1818	0.0988741	1		3.28418e-09		16	4.41922
E17	SYBR	RteL1	Unkn-131	131	LSM14	28.7908	28.7299	0.0860387	1		2.24613e-09		17	3.02241
											7.43158e-08			100
G01	SYBR	LIG4	Unkn-004	4	LSM14	30.5273	30.2477	0.395345	1		7.84385e-10	LSM14 LIG4	1	0.989866
G02	SYBR	LIG4	Unkn-012	12	LSM14	30.3026	30.475	0.243727	1		6.70074e-10		2	0.845609
G03	SYBR	LIG4	Unkn-020	20	LSM14	29.1572	29.2141	0.0805195	1		1.60573e-09		3	2.02637
G04	SYBR	LIG4	Unkn-028	28	LSM14	28.5013	28.5294	0.0396793	1		2.58107e-09		4	3.25722
G05	SYBR	LIG4	Unkn-036	36	LSM14	28.5199	28.4167	0.145971	1		2.79077e-09		5	3.52185
G06	SYBR	LIG4	Unkn-044	44	LSM14	28.2302	28.2113	0.0267859	1		3.21784e-09		6	4.06079
G07	SYBR	LIG4	Unkn-052	52	LSM14	27.8398	27.7534	0.122162	1		4.41965e-09		7	5.57744
G08	SYBR	LIG4	Unkn-060	60	LSM14	27.9164	27.8273	0.126028	1		4.19907e-09		8	5.29907
G09	SYBR	LIG4	Unkn-068	68	LSM14	27.2453	27.3926	0.208353	1		5.67536e-09		9	7.16211
G10	SYBR	LIG4	Unkn-076	76	LSM14	27.2474	27.3594	0.158488	1		5.80747e-09		10	7.32881
G11	SYBR	LIG4	Unkn-084	84	LSM14	26.9986	27.0998	0.143073	1		6.95261e-09		11	8.77395
G12	SYBR	LIG4	Unkn-092	92	LSM14	26.7333	26.795	0.0872526	1		8.58829e-09		12	10.8381
G13	SYBR	LIG4	Unkn-100	100	LSM14	26.2127	26.2427	0.0424022	1		1.25936e-08		13	15.8927
G14	SYBR	LIG4	Unkn-108	108	LSM14	27.1873	26.7968	0.552166	1		8.57734e-09		14	10.8243
G15	SYBR	LIG4	Unkn-116	116	LSM14	28.0025	27.9749	0.0390912	1		3.79072e-09		15	4.78375
G16	SYBR	LIG4	Unkn-124	124	LSM14	27.7673	27.9592	0.271331	1		3.83213e-09		16	4.83601
G17	SYBR	LIG4	Unkn-132	132	LSM14	28.28	28.2395	0.0572125	1		3.15542e-09		17	3.98202
											7.92416e-08			100
I01	SYBR	HPRT1	Unkn-005	5	LSM14 + HU	26.8836	26.9918	0.153122	1		7.49281e-09	LSM14 + HU HPRT1	1	1.20736
I02	SYBR	HPRT1	Unkn-013	13	LSM14 + HU	26.187	26.2653	0.110784	1		1.23979e-08		2	1.99775
I03	SYBR	HPRT1	Unkn-021	21	LSM14 + HU	26.4724	26.5428	0.0995187	1		1.02289e-08		3	1.64824
I04	SYBR	HPRT1	Unkn-029	29	LSM14 + HU	25.8803	25.9566	0.107887	1		1.53566e-08		4	2.4745
I05	SYBR	HPRT1	Unkn-037	37	LSM14 + HU	25.4634	25.3293	0.189726	1		2.37207e-08		5	3.82227
I06	SYBR	HPRT1	Unkn-045	45	LSM14 + HU	24.4056	24.4392	0.0474333	1		4.39621e-08		6	7.0839
I07	SYBR	HPRT1	Unkn-053	53	LSM14 + HU	23.5585	23.6167	0.0822288	1		7.77446e-08		7	12.5275
I08	SYBR	HPRT1	Unkn-061	61	LSM14 + HU	23.1376	23.1895	0.0733767	1		1.04539e-07		8	16.8451
I09	SYBR	HPRT1	Unkn-069	69	LSM14 + HU	23.1106	23.1531	0.0600939	1		1.07206e-07		9	17.2748
I10	SYBR	HPRT1	Unkn-077	77	LSM14 + HU	24.002	24.0681	0.0934672	1		5.68568e-08		10	9.16169
I11	SYBR	HPRT1	Unkn-085	85	LSM14 + HU	24.3446	24.3095	0.0495798	1		4.80956e-08		11	7.74995
I12	SYBR	HPRT1	Unkn-093	93	LSM14 + HU	25.0291	25.0631	0.0481199	1		2.85269e-08		12	4.59671
I13	SYBR	HPRT1	Unkn-101	101	LSM14 + HU	25.629	25.6008	0.039849	1		1.96512e-08		13	3.16652
I14	SYBR	HPRT1	Unkn-109	109	LSM14 + HU	25.5462	25.5599	0.0193234	1		2.02169e-08		14	3.25767
I15	SYBR	HPRT1	Unkn-117	117	LSM14 + HU	26.0012	25.8819	0.168691	1		1.61725e-08		15	2.60598
I16	SYBR	HPRT1	Unkn-125	125	LSM14 + HU	26.0428	26.0213	0.0303476	1		1.46828e-08		16	2.36594
I17	SYBR	HPRT1	Unkn-133	133	LSM14 + HU	26.0488	26.1169	0.0963991	1		1.37409e-08		17	2.21417
											6.20592e-07			100
K01	SYBR	GAPDH	Unkn-006	6	LSM14 + HU	20.832	20.9227	0.128242	1		5.03085e-07	LSM14 + HU GAPDH	1	1.89665
K02	SYBR	GAPDH	Unkn-014	14	LSM14 + HU	20.4597	20.4354	0.034354	1		7.05224e-07		2	2.65872
K03	SYBR	GAPDH	Unkn-022	22	LSM14 + HU	20.7731	20.7548	0.0258207	1		5.6516e-07		3	2.13068
K04	SYBR	GAPDH	Unkn-030	30	LSM14 + HU	20.6441	20.5693	0.105676	1		6.42704e-07		4	2.42302
K05	SYBR	GAPDH	Unkn-038	38	LSM14 + HU	20.5482	20.5432	0.00716316	1		6.54469e-07		5	2.46738
K06	SYBR	GAPDH	Unkn-046	46	LSM14 + HU	19.6598	19.7705	0.156535	1		1.11812e-06		6	4.21535
K07	SYBR	GAPDH	Unkn-054	54	LSM14 + HU	19.5185	19.5528	0.0484454	1		1.30025e-06		7	4.90199
K08	SYBR	GAPDH	Unkn-062	62	LSM14 + HU	19.3729	19.396	0.0325925	1		1.44956e-06		8	5.46491
K09	SYBR	GAPDH	Unkn-070	70	LSM14 + HU	19.2101	19.2947	0.119627	1		1.55492e-06		9	5.86212
K10	SYBR	GAPDH	Unkn-078	78	LSM14 + HU	18.4907	18.3966	0.133033	1		2.89774e-06		10	10.9246
K11	SYBR	GAPDH	Unkn-086	86	LSM14 + HU	18.0704	18.0936	0.0328757	1		3.57502e-06		11	13.478
K12	SYBR	GAPDH	Unkn-094	94	LSM14 + HU	17.7495	17.8092	0.0843551	1		4.3542e-06		12	16.4155
K13	SYBR	GAPDH	Unkn-102	102	LSM14 + HU	18.7326	18.7779	0.0640774	1		2.22474e-06		13	8.38738
K14	SYBR	GAPDH	Unkn-110	110	LSM14 + HU	19.4274	19.4035	0.0338989	1		1.44205e-06		14	5.43658
K15	SYBR	GAPDH	Unkn-118	118	LSM14 + HU	19.4453	19.5784	0.188242	1		1.27735e-06		15	4.81565
K16	SYBR	GAPDH	Unkn-126	126	LSM14 + HU	19.6832	19.6442	0.0552012	1		1.22042e-06		16	4.60103
K17	SYBR	GAPDH	Unkn-134	134	LSM14 + HU	19.7131	19.8751	0.229129	1		1.03988e-06		17	3.92041
											2.65249e-05			100
M01	SYBR	RteL1	Unkn-007	7	LSM14 + HU	30.687	30.9243	0.335532	1		4.90759e-10	LSM14 + HU RteL1	1	0.675403
M02	SYBR	RteL1	Unkn-015	15	LSM14 + HU	31.2773	31.6967	0.593062	1		2.87303e-10		2	0.395399
M03	SYBR	RteL1	Unkn-023	23	LSM14 + HU	30.296	30.6432	0.490931	1		5.96329e-10		3	0.820693
M04	SYBR	RteL1	Unkn-031	31	LSM14 + HU	30.058	29.9797	0.110792	1		9.44531e-10		4	1.2999
M05	SYBR	RteL1	Unkn-039	39	LSM14 + HU	28.6018	28.627	0.0356379	1		2.41224e-09		5	3.31983
M06	SYBR	RteL1	Unkn-047	47	LSM14 + HU	27.4972	27.4042	0.131546	1		5.62994e-09		6	7.74817
M07	SYBR	RteL1	Unkn-055	55	LSM14 + HU	27.657	27.4517	0.290379	1		5.44779e-09		7	7.49749
M08	SYBR	RteL1	Unkn-063	63	LSM14 + HU	27.4002	27.464	0.0901755	1		5.40156e-09		8	7.43387
M09	SYBR	RteL1	Unkn-071	71	LSM14 + HU	27.3213	27.4165	0.134635	1		5.58241e-09		9	7.68275
M10	SYBR	RteL1	Unkn-079	79	LSM14 + HU	27.3289	27.1882	0.199016	1		6.53932e-09		10	8.99969
M11	SYBR	RteL1	Unkn-087	87	LSM14 + HU	26.9213	26.8858	0.0502203	1		8.06444e-09		11	11.0986
M12	SYBR	RteL1	Unkn-095	95	LSM14 + HU	26.6507	26.5897	0.0863498	1		9.9016e-09		12	13.627
M13	SYBR	RteL1	Unkn-103	103	LSM14 + HU	27.3685	27.1719	0.27808	1		6.61366e-09		13	9.102
M14	SYBR	RteL1	Unkn-111	111	LSM14 + HU	27.5851	27.4879	0.137468	1		5.31258e-09		14	7.31141
M15	SYBR	RteL1	Unkn-119	119	LSM14 + HU	27.8773	27.9519	0.10551	1		3.85161e-09		15	5.30075
M16	SYBR	RteL1	Unkn-127	127	LSM14 + HU	28.4843	28.3216	0.230036	1		2.98084e-09		16	4.10236
M17	SYBR	RteL1	Unkn-135	135	LSM14 + HU	28.694	28.5163	0.251305	1		2.60465e-09		17	3.58463
											7.26616e-08			100
O01	SYBR	LIG4	Unkn-008	8	LSM14 + HU	30.1618	30.1964	0.0489999	1		8.12761e-10	LSM14 + HU LIG4	1	1.02583
O02	SYBR	LIG4	Unkn-016	16	LSM14 + HU	30.6459	30.6784	0.045861	1		5.81964e-10		2	0.734531
O03	SYBR	LIG4	Unkn-024	24	LSM14 + HU	29.1011	29.3726	0.384058	1		1.43866e-09		3	1.81582
O04	SYBR	LIG4	Unkn-032	32	LSM14 + HU	28.1579	28.2007	0.0606142	1		3.24138e-09		4	4.09114
O05	SYBR	LIG4	Unkn-040	40	LSM14 + HU	28.1485	28.0559	0.130906	1		3.58366e-09		5	4.52315
O06	SYBR	LIG4	Unkn-048	48	LSM14 + HU	27.5627	27.4704	0.130475	1		5.37757e-09		6	6.78735
O07	SYBR	LIG4	Unkn-056	56	LSM14 + HU	27.4644	27.5919	0.180443	1		4.94306e-09		7	6.23893
O08	SYBR	LIG4	Unkn-064	64	LSM14 + HU	27.671	27.8852	0.302846	1		4.03392e-09		8	5.09145
O09	SYBR	LIG4	Unkn-072	72	LSM14 + HU	27.9072	27.8494	0.0817168	1		4.13513e-09		9	5.21919
O10	SYBR	LIG4	Unkn-080	80	LSM14 + HU	27.8672	27.9599	0.131041	1		3.83041e-09		10	4.83459
O11	SYBR	LIG4	Unkn-088	88	LSM14 + HU	27.5264	27.4007	0.177788	1		5.64391e-09		11	7.12351
O12	SYBR	LIG4	Unkn-096	96	LSM14 + HU	27.0322	26.9131	0.168415	1		7.91291e-09		12	9.98735
O13	SYBR	LIG4	Unkn-104	104	LSM14 + HU	26.5027	26.5378	0.04962	1		1.02643e-08		13	12.9552
O14	SYBR	LIG4	Unkn-112	112	LSM14 + HU	26.4086	26.6057	0.278757	1		9.79244e-09		14	12.3596
O15	SYBR	LIG4	Unkn-120	120	LSM14 + HU	27.0621	27.1111	0.0692506	1		6.89857e-09		15	8.70709
O16	SYBR	LIG4	Unkn-128	128	LSM14 + HU	28.0187	27.9147	0.147029	1		3.95206e-09		16	4.98813
O17	SYBR	LIG4	Unkn-136	136	LSM14 + HU	28.4823	28.4189	0.0896514	1		2.78657e-09		17	3.51709
											7.92293e-08			100
