# Supplementary material for: Genotoxic stress triggers Scd6-dependent regulation of translation to modulate the DNA damage response
Source: EMBO Rep. 2025 Apr 24;26(10):2715–39. doi: 10.1038/s44319-025-00443-3 (PMC12116771; doi:10.1038/s44319-025-00443-3)
Supplement: Supplementary file 8 — Source data Fig. 5 [file 44319_2025_443_MOESM8_ESM.zip › Figure 5/5G/5G_graph.xlsx]

## Sheet: Sheet1
			RTEL levels (normalized)
			-HU	+HU
			0.720067	3.37375
			1.55341	2.72525
			0.988313	2.29905
