# Supplementary material for: Genotoxic stress triggers Scd6-dependent regulation of translation to modulate the DNA damage response
Source: EMBO Rep. 2025 Apr 24;26(10):2715–39. doi: 10.1038/s44319-025-00443-3 (PMC12116771; doi:10.1038/s44319-025-00443-3)
Supplement: Supplementary file 8 — Source data Fig. 5 [file 44319_2025_443_MOESM8_ESM.zip › Figure 5/5H/5H.xlsx]

## Sheet: Sheet1
			Random plasmid integration assay
			HU-				HU+
		siCtl	100	100	100	100	32	109	84.5	12
		siLSM14	46	31	130	32	226	92	210	128
