# Supplementary material for: Genotoxic stress triggers Scd6-dependent regulation of translation to modulate the DNA damage response
Source: EMBO Rep. 2025 Apr 24;26(10):2715–39. doi: 10.1038/s44319-025-00443-3 (PMC12116771; doi:10.1038/s44319-025-00443-3)
Supplement: Supplementary file 8 — Source data Fig. 5 [file 44319_2025_443_MOESM8_ESM.zip › Figure 5/5I/5I.xlsx]

## Sheet: Sheet1
			NHEJ activity
		EV	HU	MMS	UV	Zeocin
		1	0.342748	0.336711	0.128297	0.688545
		1	0.168639	0.708102	0.702915	0.634176
		1	0.3557	0.608638	0.584635	0.945553
		1	0.60881	0.554992	0.425402	0.892556
